# Supplementary material for: Proteomic and ubiquitinome analysis reveal that microgravity affects glucose metabolism of mouse hearts by remodeling non-degradative ubiquitination
Source: PLoS One. 2024 Nov 14;19(11):e0313519. doi: 10.1371/journal.pone.0313519 (PMC11563481; doi:10.1371/journal.pone.0313519)
Supplement: S1 Table — (XLSX) [file pone.0313519.s002.xlsx]

## Sheet: Table S1
S1 Table. Differential proteins identified by proteomic analysis
PG.ProteinGroups	PG.Genes	P.Value	Foldchange (FC)	group
A0A075B5J9	Igkv17-127	0.854594	2.87878	NA
A0A075B5K6	Igkv2-109	6.39706e-05	64.4131	up
A0A075B5M7	Igkv5-39	0.00771651	2.77539	up
A0A075B5R5	Ighv4-1	0.279754	1.34096	NA
A0A075B663	Iglv1	0.274789	1.86392	NA
A0A087WR45	Prob1	0.491289	0.958784	NA
A0A088MLT8	Iqcj-Schip1	0.148271	1.82096	NA
A0A0A6YVU8	Adrm1b	0.122215	0.919813	NA
A0A0A6YW33	Gm6525	0.668056	1.1265	NA
A0A0A6YXW6	Igha	0.000555815	2.36629	up
A0A0G2JDV3	Gbp6	0.0419894	0.809708	NA
A0A0J9YTR2	0610012G03Rik	0.0236483	0.809724	NA
A0A0J9YUD5	Nup205	0.0415026	1.35552	NA
A0A0U1RNF2	Lcmt1	0.195624	0.879946	NA
A0A140T8P6	Igkv12-46	0.0169769	3.08261	up
A0A140T8T4	Rpl9-ps6	0.0442073	0.836098	NA
A0A1B0GT42	Gm32742	0.364737	1.19095	NA
A0A1Y7VJN6	Ighg3	0.24333	1.49424	NA
A0A1Y7VKT9	Ubl5b	0.98366	1.00234	NA
A0A1Y7VP24	Tes3-ps	0.148501	0.885532	NA
A0A286YCX6	Trappc8	0.188486	1.27727	NA
A0A2I3BR81	Nt5dc2	0.782626	0.99935	NA
A0A2I3BRL8	Gm7324	0.336502	1.07342	NA
A0A338P6I9	Gm56451	0.536682	1.17508	NA
A0A338P6S8	Abi3bp	0.29499	1.08333	NA
A0A571BE98	Lsmem2	0.166626	0.856394	NA
A0A5F8MPH8	Tnxb	0.269013	0.92435	NA
A0A7N9VR94	Ahnak2	0.10819	0.894744	NA
A2A5R2	Arfgef2	0.341287	0.890007	NA
A2A8U2	Tmem201	0.379534	1.07017	NA
A2A8Z1	Osbpl9	0.253477	0.868377	NA
A2AAJ9	Obscn	0.082284	1.12248	NA
A2ADF7	Slc25a34	0.189725	0.836411	NA
A2ADY9	Ddi2	0.492744	0.903833	NA
A2AFK4	Mtg2	0.090107	0.838782	NA
A2AGL3	Ryr3	0.248985	0.854791	NA
A2AGT5	Ckap5	0.10621	0.90414	NA
A2AI05	Ndor1	0.644955	0.94627	NA
A2AIL4	Ndufaf6	0.219172	1.21902	NA
A2AJI0	Map7d1	0.0859982	0.86695	NA
A2AJW4	Ppp1r3d	0.52034	0.938221	NA
A2AKG8	Focad	0.0865701	0.743508	NA
A2AMM0	Cavin4	0.556539	1.05199	NA
A2AN08	Ubr4	0.916457	1.00561	NA
A2APY7	Ndufaf5	0.0411395	0.857356	NA
A2AQ07	Tubb1	0.490968	0.840927	NA
A2AQ25	Skt	0.517511	0.955213	NA
A2ARP1	Ppip5k1	0.407395	0.90536	NA
A2ASQ1	Agrn	0.0219011	0.867843	NA
A2ASS6	Ttn	0.320161	1.09293	NA
A2AUC9	Klhl41	0.967522	1.00385	NA
A2AVZ9	Slc43a3	0.675328	0.940335	NA
A2AWA9	Rabgap1	0.135641	0.811277	NA
A2BDX3	Mocs3	0.777574	0.992464	NA
A3KFM7	Chd6	0.231943	1.15905	NA
A3KFX0	Nt5c1a	0.014391	0.839093	NA
A3KG59	Pm20d2	0.281667	0.905574	NA
A3KGF9	Ccdc9b	0.510304	0.735193	NA
A3KMP2	Ttc38	0.0524654	0.895633	NA
A6H5Y3	Mtr	0.468875	0.901169	NA
A6H611	Mipep	0.852148	0.992738	NA
A6H630	Armt1	0.845483	1.04653	NA
A6H6A9	Rabgap1l	0.0113202	0.718563	NA
A6H6E2	Mmrn2	0.488869	1.04082	NA
A6H8H2	Dennd4c	0.448144	1.10522	NA
A6X935	Itih4	0.183229	1.97496	NA
A6ZI47	Aldoart2	0.539626	1.73421	NA
A8DUK4	Hbb-bs	0.844152	1.02941	NA
B1AR13	Cisd3	0.324072	1.09658	NA
B1ART2	Vps13d	0.368892	1.07209	NA
B1AUN2	Eif2b3	0.928602	1.01799	NA
B1AWC9	Pde4b	0.452801	0.946033	NA
B1AXP6	Tomm5	0.355186	1.083	NA
B1AY13	Usp24	0.0633606	0.869213	NA
B1AYL1	Scn7a	0.988697	1.11523	NA
B1AZI6	Thoc2	0.900716	1.01706	NA
B2RPU8	Chchd2l	0.179831	1.20542	NA
B2RQC6	Cad	0.418391	1.0935	NA
B2RRE7	Otud4	0.0527375	1.29844	NA
B2RVY9	Tmem182	0.254147	1.07451	NA
B2RXC1	Trappc11	0.0402403	0.727487	NA
B2RXC8	Ppp2r3a	0.0353287	0.828273	NA
B2RXS4	Plxnb2	0.309882	0.922763	NA
B2RY04	Dock5	0.196886	1.36419	NA
B2RY56	Rbm25	0.567982	0.853436	NA
B7ZMP1	Xpnpep3	0.869079	1.02523	NA
B7ZNG4	Troap	0.0300528	0.808863	NA
B8JJ69	2310061I04Rik	0.195432	0.846468	NA
B9EJ86	Osbpl8	0.520486	0.965144	NA
B9EJR8	Dnaaf5	0.0359	2.46887	up
C0HKE1	H2ac4	0.318878	0.886836	NA
C0HKG5	Rnaset2a	0.298637	1.1172	NA
D0QMC3	Mndal	0.0424374	1.61377	up
D3YXF5	C7	0.803259	1.3154	NA
D3YXK2	Safb	0.272211	0.913737	NA
D3YYQ8	Dnah10	0.930818	0.98513	NA
D3YYU8	Obsl1	0.00363441	0.849125	NA
D3YZZ5	Tmed7	0.409928	0.91401	NA
D3Z1D3	CEFIP	0.0256993	1.23102	NA
D3Z2H9	Tpm3-rs7	0.560961	1.08978	NA
D3Z3N4	Hnrnph3	0.196024	1.06885	NA
D3Z497	Rnf7l	0.850398	1.03594	NA
D3Z4S3	Ptrhd1	0.434584	0.892788	NA
D3Z689	Adamtsl5	0.617357	1.11669	NA
D3Z6Q9	Bin2	0.375721	1.22051	NA
D3Z7H8	Cilp2	0.188281	0.709491	NA
D3Z7P3	Gls	0.519861	0.94628	NA
D3Z7Q2	Smim20	0.780232	1.05171	NA
D3Z7X0	Acad12	0.145996	0.757676	NA
D4AFX7	Dnajc13	0.666825	1.07604	NA
E9PV24	Fga	0.00706081	4.30813	up
E9PV66	Myo18b	0.103308	1.88671	NA
E9PVA8	Gcn1	0.0491697	0.85078	NA
E9PWI3	Mcc	0.407735	1.82377	NA
E9PWQ3	Col6a3	0.25262	0.932564	NA
E9PWR4	Dip2c	0.18211	1.3682	NA
E9PWZ3	Rpl3l	0.00124853	1.33835	NA
E9PXC0	Srp54c	0.64241	1.08366	NA
E9PYF4	Lmo7	0.281825	1.06166	NA
E9PYG6	Rasa1	0.148623	1.11601	NA
E9PYP2	Nbeal1	0.0117414	1.47559	NA
E9Q0F0	Krt78	0.374708	0.846266	NA
E9Q0S6	Tns1	0.0997201	1.10647	NA
E9Q1P8	Irf2bp2	0.92832	1.01938	NA
E9Q1Z0	Krt90	0.408434	0.854408	NA
E9Q236	Abcc4	0.282707	0.899147	NA
E9Q3G8	Nup153	0.417127	0.858334	NA
E9Q3H6	Coq10a	0.00271206	0.756706	NA
E9Q3L2	Pi4ka	0.475245	1.1256	NA
E9Q3M9	Cracdl	0.885097	0.938443	NA
E9Q401	Ryr2	0.981057	1.00245	NA
E9Q411	Nbas	0.0443256	1.25388	NA
E9Q414	Apob	0.738692	1.01378	NA
E9Q4Z2	Acacb	0.0022305	1.27246	NA
E9Q512	Trip11	0.464069	0.885144	NA
E9Q555	Rnf213	0.716584	1.14177	NA
E9Q557	Dsp	0.542475	1.05877	NA
E9Q5C9	Nolc1	0.000677594	0.70247	NA
E9Q616	Ahnak	0.0114763	1.1829	NA
E9Q6B2	Ccdc85c	0.987514	1.01036	NA
E9Q6E5	Srsf11	0.450536	0.915771	NA
E9Q6P5	Ttc7b	0.298455	0.931585	NA
E9Q6R7	Utrn	0.581576	0.970805	NA
E9Q735	Ube4a	0.240034	1.32427	NA
E9Q7G0	Numa1	0.80822	1.03169	NA
E9Q7L0	Ogdhl	0.305969	1.07607	NA
E9Q8I9	Fry	0.90399	1.02163	NA
E9Q8Q6	Ccdc141	0.451923	1.05308	NA
E9Q912	Rap1gds1	0.349995	1.09277	NA
E9Q9K5	Trdn	0.148039	0.856018	NA
E9Q9K8	Akap6	0.435928	0.87131	NA
E9QA15	Cald1	0.765119	1.02366	NA
E9QA62	Lmod3	0.366526	0.884982	NA
F2Z3U3	Raph1	0.94196	0.999924	NA
F6TQW2	Ighg2c	0.00204767	8.47952	up
F6U5V1	Larp1b	0.145006	0.798353	NA
F6YVP7	Rps18-ps6	0.0958443	0.810371	NA
F6ZDS4	Tpr	0.851732	0.993436	NA
F8VPK0	Ttc37	0.847721	1.00823	NA
F8VPN4	Agl	0.318271	1.04865	NA
F8VPP8	Zc3h7b	0.289329	1.2195	NA
F8VQ05	Fryl	0.782394	1.0798	NA
F8VQC1	Srp72	0.0612091	1.15228	NA
G3UXL2	Prps1l3	0.673668	0.976465	NA
G3X8U3	2210016F16Rik	0.013132	0.854749	NA
G3X8Y1	Trim55	0.818055	1.04437	NA
G3X972	Sec24c	0.789859	1.02331	NA
G3X9K3	Arfgef1	0.576549	1.20837	NA
G5E829	Atp2b1	0.198098	0.911143	NA
G5E870	Trip12	0.0777994	1.47574	NA
G5E895	Akr1b10	0.0061952	0.825822	NA
G5E8J6	Hrc	0.198937	0.846716	NA
G5E8K5	Ank3	0.0399196	0.862536	NA
G5E8Q8	Adgrf5	0.263282	1.11704	NA
G5E8V9	Arfip1	0.338578	0.852277	NA
H3BJD6	Ppp1r9a	0.852654	1.05951	NA
I3ITR1	AK157302	0.699564	1.04711	NA
J3QN89	Aamp	0.656693	1.08317	NA
O08528	Hk2	0.171347	1.08657	NA
O08529	Capn2	0.0819962	1.15114	NA
O08530	S1pr1	0.0124799	1.33143	NA
O08532	Cacna2d1	3.87516e-05	1.42526	NA
O08547	Sec22b	0.548926	1.10548	NA
O08553	Dpysl2	0.213513	0.947426	NA
O08573	Lgals9	0.670305	1.03963	NA
O08579	Emd	0.913924	1.03602	NA
O08582	Gtpbp1	0.756425	0.973964	NA
O08583	Alyref	0.126727	0.92126	NA
O08585	Clta	0.0552317	0.858137	NA
O08599	Stxbp1	0.146086	1.24887	NA
O08600	Endog	0.0960946	0.749391	NA
O08601	Mttp	0.0915366	0.750909	NA
O08605	Mknk1	0.233254	0.757673	NA
O08638	Myh11	0.199445	0.88482	NA
O08663	Metap2	0.576827	0.974585	NA
O08677	Kng1	0.996602	1.05039	NA
O08692	Ngp	0.000356392	14.9971	up
O08709	Prdx6	0.363284	0.954033	NA
O08715	Akap1	0.00728093	0.844942	NA
O08734	Bak1	0.587755	0.951319	NA
O08738	Casp6	0.27935	0.874507	NA
O08739	Ampd3	0.413319	1.05919	NA
O08742	Gp5	0.731774	1.70128	NA
O08749	Dld	0.250152	0.92452	NA
O08756	Hsd17b10	0.0125421	1.16791	NA
O08759	Ube3a	0.0923535	0.883049	NA
O08788	Dctn1	0.695165	0.98254	NA
O08795	Prkcsh	0.143446	0.904719	NA
O08797	Serpinb9	0.206517	0.910931	NA
O08804	Serpinb6b	0.000336153	0.721738	NA
O08807	Prdx4	0.0675647	1.1771	NA
O08808	Diaph1	0.84775	0.963038	NA
O08810	Eftud2	0.0787552	0.877185	NA
O08848	RO60	0.513784	0.926416	NA
O08911	Mapk12	0.0361009	1.36872	NA
O08915	Aip	0.417207	1.15451	NA
O08917	Flot1	0.0117735	0.82321	NA
O08967	Cyth3	0.365675	0.984857	NA
O08992	Sdcbp	0.0799688	1.17604	NA
O08997	Atox1	0.314409	1.08543	NA
O09005	Degs1	0.654953	1.06337	NA
O09044	Snap23	0.354381	0.943049	NA
O09061	Psmb1	0.956319	1.0015	NA
O09110	Map2k3	0.236468	0.914979	NA
O09111	Ndufb11	0.545834	1.08433	NA
O09114	Ptgds	0.0957915	1.352	NA
O09117	Sypl1	0.357327	0.925535	NA
O09131	Gsto1	0.299411	1.07547	NA
O09159	Man2b1	0.280427	0.764626	NA
O09161	Casq2	0.756834	1.03303	NA
O09164	Sod3	0.114236	0.709445	NA
O09167	Rpl21	0.554284	0.948764	NA
O09172	Gclm	0.583603	1.09081	NA
O09174	Amacr	0.416082	0.959241	NA
O35071	Kif1c	0.266369	1.23795	NA
O35074	Ptgis	0.511128	0.96729	NA
O35075	Vps26c	0.622971	1.03381	NA
O35099	Map3k5	0.0815743	0.727334	NA
O35114	Scarb2	0.873339	1.02256	NA
O35127	Grcc10	0.322703	0.853102	NA
O35129	Phb2	0.0238612	0.857763	NA
O35166	Gosr2	0.427047	0.88441	NA
O35206	Col15a1	0.292684	0.95334	NA
O35215	Ddt	0.0861442	0.90882	NA
O35219	Kcnh2	0.308708	0.827891	NA
O35226	Psmd4	0.246998	0.912056	NA
O35250	Exoc7	0.265036	1.20095	NA
O35286	Dhx15	0.129798	0.882957	NA
O35295	Purb	0.561159	0.971157	NA
O35316	Slc6a6	0.827931	0.920276	NA
O35326	Srsf5	0.69706	0.972383	NA
O35343	Kpna4	0.496031	0.939024	NA
O35344	Kpna3	0.00160948	0.831815	NA
O35350	Capn1	0.000866243	0.76497	NA
O35372	Cnih1	0.892608	0.988993	NA
O35379	Abcc1	0.635904	0.954743	NA
O35381	Anp32a	0.585229	1.02662	NA
O35382	Exoc4	0.322431	0.872675	NA
O35386	Phyh	0.0993333	0.813282	NA
O35387	Hax1	0.686262	0.963214	NA
O35435	Dhodh	0.926301	0.996149	NA
O35448	Ppt2	0.0694266	0.767809	NA
O35459	Ech1	0.813522	0.987555	NA
O35465	Fkbp8	0.159821	0.872453	NA
O35469	Hsd3b6	0.981294	1.0479	NA
O35593	Psmd14	0.889494	0.992387	NA
O35598	Adam10	0.648661	0.963946	NA
O35604	Npc1	0.167952	0.844955	NA
O35609	Scamp3	0.0902364	0.901907	NA
O35638	Stag2	0.908235	1.04506	NA
O35639	Anxa3	0.46888	0.964041	NA
O35643	Ap1b1	0.00688978	0.821235	NA
O35658	C1qbp	0.233492	0.910865	NA
O35678	Mgll	0.0769111	0.878708	NA
O35680	Mrps12	0.861638	1.03751	NA
O35682	Myadm	0.0996321	1.14315	NA
O35683	Ndufa1	0.0334445	0.838959	NA
O35685	Nudc	0.334903	0.94322	NA
O35737	Hnrnph1	3.04578e-05	1.59113	up
O35841	Api5	0.984356	1.00046	NA
O35855	Bcat2	0.0213944	0.871175	NA
O35857	Timm44	0.0854246	0.909408	NA
O35864	Cops5	0.705923	0.976052	NA
O35887	Calu	0.0118675	1.30372	NA
O35900	Lsm2	0.0233565	1.69381	up
O35930	Gp1ba	0.346757	1.3689	NA
O35943	Fxn	0.452251	0.938991	NA
O35972	Mrpl23	0.870362	1.02156	NA
O54692	Zw10	0.0504052	1.99448	NA
O54724	Cavin1	0.114096	0.894329	NA
O54734	Ddost	0.780334	1.05991	NA
O54774	Ap3d1	0.976588	1.03106	NA
O54781	Srpk2	0.00713775	1.26271	NA
O54786	Dffa	0.641483	0.9642	NA
O54794	Aqp7	0.805449	1.16064	NA
O54833	Csnk2a2	0.496786	0.932081	NA
O54865	Gucy1b1	0.296706	1.17204	NA
O54879	Hmgb3	0.0765453	1.16176	NA
O54890	Itgb3	0.817527	0.980944	NA
O54901	Cd200	0.579281	1.03534	NA
O54916	Reps1	0.0821217	0.697729	NA
O54931	Akap2	0.996038	1.00509	NA
O54940	Bnip2	0.203609	0.674617	NA
O54946	Dnajb6	0.213431	1.28675	NA
O54950	Prkag1	0.0522697	0.871691	NA
O54962	Banf1	0.00425648	1.30865	NA
O54984	Get3	0.347947	1.04511	NA
O54988	Slk	0.0718395	1.1478	NA
O55013	Trappc3	0.070369	0.906193	NA
O55022	Pgrmc1	0.800002	1.02049	NA
O55023	Impa1	0.442313	1.05407	NA
O55026	Entpd2	0.154581	0.894099	NA
O55028	Bckdk	0.147745	0.912406	NA
O55029	Copb2	0.0534714	0.879764	NA
O55042	Snca	0.266444	1.24047	NA
O55100	Syngr1	0.00298432	0.790766	NA
O55101	Syngr2	0.492049	1.07071	NA
O55102	Bloc1s1	0.0141171	0.756053	NA
O55106	Strn	0.48362	0.903292	NA
O55111	Dsg2	0.0280719	1.2286	NA
O55126	Nipsnap2	0.494166	0.961363	NA
O55128	Sap18	0.0517843	1.11808	NA
O55131	Septin7	0.561915	1.02856	NA
O55135	Eif6	0.15389	1.17684	NA
O55137	Acot1	0.601557	0.965728	NA
O55142	Rpl35a	0.287931	0.822721	NA
O55143	Atp2a2	0.295941	1.09698	NA
O55176	Pja1	0.0575948	1.77746	NA
O55186	Cd59a	0.837605	1.05612	NA
O55201	Supt5h	0.166872	1.57091	NA
O55222	Ilk	0.989403	1.00745	NA
O55229	Chkb	0.0822255	0.810023	NA
O55234	Psmb5	0.0174657	1.15366	NA
O70133	Dhx9	5.58813e-05	1.50593	up
O70139	Pkig	0.0916581	1.15805	NA
O70152	Dpm1	0.602324	0.951804	NA
O70172	Pip4k2a	0.129613	0.751764	NA
O70194	Eif3d	0.318469	1.10421	NA
O70209	Pdlim3	0.623939	1.04163	NA
O70228	Atp9a	0.0117038	2.05395	up
O70250	Pgam2	0.239762	0.929848	NA
O70251	Eef1b	0.638579	0.971547	NA
O70252	Hmox2	0.321555	0.952657	NA
O70258	Sgce	0.130786	0.69634	NA
O70305	Atxn2	0.525573	1.06035	NA
O70309	Itgb5	0.43592	1.26461	NA
O70310	Nmt1	0.481997	0.968809	NA
O70318	Epb41l2	0.209203	0.90041	NA
O70325	Gpx4	0.128032	0.85422	NA
O70362	Gpld1	0.54618	1.16248	NA
O70373	Xirp1	0.732909	1.01609	NA
O70378	Emc8	0.741505	1.02263	NA
O70400	Pdlim1	0.917061	0.994681	NA
O70423	Aoc3	0.287251	0.905383	NA
O70433	Fhl2	6.57685e-05	0.686402	NA
O70435	Psma3	0.0825148	0.90658	NA
O70439	Stx7	0.87455	1.04926	NA
O70468	Mybpc3	0.685403	0.981405	NA
O70475	Ugdh	0.783697	1.07492	NA
O70492	Snx3	0.110578	0.868836	NA
O70493	Snx12	0.0626752	0.803115	NA
O70503	Hsd17b12	0.188053	0.89937	NA
O70548	Tcap	0.00503067	1.20669	NA
O70572	Smpd2	0.0248831	0.875173	NA
O70591	Pfdn2	0.856077	1.0477	NA
O70622	Rtn2	0.0817872	0.812224	NA
O70628	Pde9a	0.0794949	1.25536	NA
O88186	Gp9	0.698095	1.34683	NA
O88207	Col5a1	0.0383714	0.868067	NA
O88291	Znf326	0.765019	1.23786	NA
O88322	Nid2	0.20642	1.08744	NA
O88325	Naglu	0.657812	0.909608	NA
O88342	Wdr1	0.464711	0.963921	NA
O88343	Slc4a4	0.70991	1.05695	NA
O88384	Vti1b	0.108403	0.844624	NA
O88428	Papss2	0.75153	1.11651	NA
O88441	Mtx2	0.0193104	0.846625	NA
O88447	Klc1	0.391406	0.945622	NA
O88448	Klc2	0.683412	0.943813	NA
O88456	Capns1	0.00723902	0.769901	NA
O88487	Dync1i2	0.126169	0.890273	NA
O88492	Plin4	0.429932	0.953515	NA
O88531	Ppt1	0.286397	1.10676	NA
O88532	Zfr	0.841928	1.00088	NA
O88533	Ddc	0.261453	1.2546	NA
O88543	Cops3	0.0122494	0.817367	NA
O88544	Cops4	0.169286	0.929101	NA
O88545	Cops6	0.776069	0.983668	NA
O88569	Hnrnpa2b1	0.0609268	1.14506	NA
O88587	Comt	0.474456	1.05364	NA
O88630	Gosr1	0.901123	1.82327	NA
O88653	Lamtor3	0.470043	0.953233	NA
O88667	Rrad	0.535589	1.03777	NA
O88668	Creg1	0.16459	0.805844	NA
O88685	Psmc3	0.859882	1.00825	NA
O88696	Clpp	0.144056	0.873318	NA
O88712	Ctbp1	0.576017	0.96885	NA
O88736	Hsd17b7	0.925099	0.989758	NA
O88738	Birc6	0.197527	0.915993	NA
O88746	Tom1	0.769435	1.01441	NA
O88792	F11r	0.874563	1.0113	NA
O88843	Cradd	0.0379115	1.88758	up
O88844	Idh1	0.5251	0.960591	NA
O88851	Rbbp9	0.0615385	0.908687	NA
O88947	F10	0.141626	1.3648	NA
O88952	Lin7c	0.729827	0.976135	NA
O88958	Gnpda1	0.229473	0.883597	NA
O88967	Yme1l1	0.948321	0.998456	NA
O88986	Gcat	0.177641	1.26344	NA
O89017	Lgmn	0.100125	1.25444	NA
O89020	Afm	0.973001	1.13041	NA
O89023	Tpp1	0.290695	0.856876	NA
O89051	Itm2b	0.564092	1.89369	NA
O89053	Coro1a	0.42163	1.12548	NA
O89079	Cope	0.0594582	0.863989	NA
O89086	Rbm3	0.0766664	1.35948	NA
O89103	Cd93	0.147065	0.889675	NA
O89112	Lancl1	0.903406	0.999721	NA
O89114	Dnajb5	0.208794	0.739615	NA
O89116	Vti1a	0.21871	1.37583	NA
P00158	Mt-Cyb	0.673692	1.6981	NA
P00329	Adh1	0.0357502	0.855602	NA
P00397	Mtco1	0.222819	1.17676	NA
P00405	Mtco2	0.257934	0.931336	NA
P00416	mt-Co3	0.133774	1.13572	NA
P00493	Hprt1	0.0857763	1.12745	NA
P00848	Mtatp6	0.631573	0.960802	NA
P00920	Ca2	0.520478	1.06989	NA
P01027	C3	0.247934	1.5398	NA
P01029	C4b	0.495254	0.895195	NA
P01644		0.985902	1.06286	NA
P01654		0.000505882	54.7161	up
P01660		0.0744588	4.64653	NA
P01831	Thy1	0.098768	0.813942	NA
P01837	Igkc	0.00213432	4.33917	up
P01867	Ighg2b	0.00372263	4.51344	up
P01869	Ighg1	0.106518	2.37475	NA
P01872	Ighm	0.0225165	2.39359	up
P01887	B2m	0.85455	0.969907	NA
P01897	H2-L	0.0585711	0.790483	NA
P01898	H2-Q10	0.702112	0.970133	NA
P01901	H2-K1	0.0572674	0.76916	NA
P01942	Hba	0.813155	1.02214	NA
P02088	Hbb-b1	0.228064	1.51565	NA
P02463	Col4a1	0.665623	1.0221	NA
P02468	Lamc1	0.143027	1.08797	NA
P02469	Lamb1	0.237634	1.08123	NA
P02535	Krt10	0.304372	1.17102	NA
P02802	Mt1	0.0866016	0.720675	NA
P03888	Mtnd1	0.516537	0.891099	NA
P03893	mt-Nd2	0.428988	1.24453	NA
P03899	mt-Nd3	0.596637	0.989127	NA
P03903	Mtnd4l	0.138203	1.19061	NA
P03911	Mtnd4	0.103001	1.19054	NA
P03921	Mtnd5	0.224373	1.14669	NA
P03930	Mtatp8	0.309993	0.93434	NA
P03953	Cfd	0.865085	0.966939	NA
P03958	Ada	0.684846	0.889711	NA
P04104	Krt1	0.185826	1.77048	NA
P04117	Fabp4	0.0823565	0.904365	NA
P04186	Cfb	0.222501	0.800554	NA
P04247	Mb	0.0382764	0.758126	NA
P04627	Araf	0.101605	0.751089	NA
P04919	Slc4a1	0.26495	1.36997	NA
P04925	Prnp	0.0897973	0.869419	NA
P04945		0.120501	3.59987	NA
P05064	Aldoa	0.676997	1.02228	NA
P05125	Nppa	0.000147212	1.4759	NA
P05132	Prkaca	0.716098	1.02361	NA
P05201	Got1	0.330419	1.04994	NA
P05202	Got2	0.18681	0.925556	NA
P05366	Saa1	0.479615	1.17223	NA
P05533	Ly6a	1.13576e-05	1.90124	up
P06151	Ldha	0.0256855	1.13685	NA
P06330	HVM51	0.0190473	4.51345	up
P06683	C9	0.508023	0.71406	NA
P06684	C5	0.631045	0.97938	NA
P06728	Apoa4	0.639431	0.958769	NA
P06745	Gpi	0.148203	0.902939	NA
P06797	Ctsl	0.079823	1.23473	NA
P06800	Ptprc	0.0623202	0.784335	NA
P06801	Me1	0.000516474	0.768817	NA
P06909	Cfh	0.038492	1.49587	NA
P07091	S100a4	0.109144	1.37234	NA
P07214	Sparc	0.0679291	1.28953	NA
P07310	Ckm	0.85066	0.987359	NA
P07356	Anxa2	0.0707441	0.895471	NA
P07361	Orm2	0.0210242	4.69954	up
P07742	Rrm1	0.305757	1.54597	NA
P07758	Serpina1a	0.0180603	0.677048	NA
P07759	Serpina3k	0.0461112	0.681404	NA
P07901	Hsp90aa1	0.0246371	0.835731	NA
P08003	Pdia4	0.0140173	0.811432	NA
P08030	Aprt	0.106965	0.744896	NA
P08032	Spta1	0.36123	1.13804	NA
P08074	Cbr2	0.182712	0.78263	NA
P08113	Hsp90b1	0.0434706	0.877894	NA
P08122	Col4a2	0.659259	1.02255	NA
P08207	S100a10	0.343664	0.873511	NA
P08226	Apoe	0.593227	1.07811	NA
P08228	Sod1	0.918645	1.04488	NA
P08249	Mdh2	0.205678	0.930743	NA
P08556	Nras	0.303297	0.932962	NA
P08752	Gnai2	0.683758	0.977043	NA
P08775	Polr2a	0.363216	1.10474	NA
P09041	Pgk2	0.241411	0.803012	NA
P09055	Itgb1	0.516436	0.973492	NA
P09103	P4hb	0.0433993	1.15341	NA
P09242	Alpl	0.200926	1.10113	NA
P09405	Ncl	0.589858	1.07328	NA
P09411	Pgk1	0.0403331	0.896182	NA
P09470	Ace	0.168739	0.889973	NA
P09528	Fth1	3.65923e-07	3.26965	up
P09541	Myl4	0.0154708	0.830947	NA
P09542	Myl3	0.380965	1.06283	NA
P09581	Csf1r	0.474545	0.950342	NA
P09602	Hmgn2	0.233706	3.05967	NA
P09671	Sod2	0.350704	0.945276	NA
P09813	Apoa2	0.327804	1.19913	NA
P09925	Surf1	0.0619415	1.15237	NA
P0C0A3	Chmp6	0.11039	0.768579	NA
P0C0S6	H2az1	0.0662726	0.83746	NA
P0C5K1	Sbk2	0.000686628	0.683469	NA
P0C605	Prkg1	0.21123	0.921322	NA
P0C7L0	Wipf3	0.985634	1.01178	NA
P0C872	Jmjd7	0.0488745	3.11672	up
P0CG14	Derpc	0.807695	1.03178	NA
P0CW02	Ly6c1	0.813792	1.02184	NA
P0DJE0	Pet100	0.243683	1.31113	NA
P0DN34	Ndufb1	0.214849	0.726	NA
P0DOV1	Mnda	0.120042	1.17891	NA
P0DP26	Calm1	0.00270314	1.32598	NA
P10107	Anxa1	0.934924	1.00748	NA
P10126	Eef1a1	0.68188	1.02493	NA
P10493	Nid1	0.246848	1.06261	NA
P10518	Alad	0.00101031	0.740385	NA
P10605	Ctsb	0.263378	1.05846	NA
P10630	Eif4a2	0.0134864	0.863749	NA
P10637	Mapt	0.0204263	0.866198	NA
P10639	Txn	0.242584	0.917825	NA
P10649	Gstm1	0.0606417	1.11992	NA
P10711	Tcea1	0.348455	0.913157	NA
P10833	Rras	0.435548	1.04282	NA
P10852	Slc3a2	0.755559	0.971421	NA
P10853	H2bc15	0.0205077	1.22149	NA
P10922	H1-0	0.817298	1.02331	NA
P11087	Col1a1	0.9849	1.03265	NA
P11103	Parp1	0.903599	1.01893	NA
P11152	Lpl	0.361735	1.13081	NA
P11276	Fn1	0.0604127	1.345	NA
P11352	Gpx1	0.0999698	1.09356	NA
P11404	Fabp3	0.0192153	0.810828	NA
P11438	Lamp1	0.170908	1.35631	NA
P11499	Hsp90ab1	0.00761093	0.834517	NA
P11531	Dmd	0.476952	1.05156	NA
P11627	L1cam	0.429199	0.918458	NA
P11680	Cfp	0.829023	1.05282	NA
P11688	Itga5	0.139693	0.882287	NA
P11798	Camk2a	0.498765	0.941235	NA
P11859	Agt	0.616975	0.926805	NA
P11930	Nudt19	0.180287	1.11927	NA
P11983	Tcp1	0.185781	0.917707	NA
P12242	Ucp1	0.768787	1.69999	NA
P12367	Prkar2a	0.529937	0.963348	NA
P12382	Pfkl	0.189149	0.917094	NA
P12787	Cox5a	0.80698	0.985647	NA
P12815	Pdcd6	0.838177	0.992176	NA
P12970	Rpl7a	0.724136	0.981822	NA
P13020	Gsn	0.960254	0.954393	NA
P13597	Icam1	0.909683	0.999109	NA
P13634	Ca1	0.107461	1.17003	NA
P13707	Gpd1	0.00162693	0.792358	NA
P14069	S100a6	0.509429	0.92087	NA
P14094	Atp1b1	0.407506	0.958607	NA
P14106	C1qb	0.013805	0.716568	NA
P14115	Rpl27a	0.074319	0.898777	NA
P14131	Rps16	0.0162501	0.829945	NA
P14142	Slc2a4	0.535553	0.94563	NA
P14148	Rpl7	0.0566379	0.889187	NA
P14152	Mdh1	0.753319	0.973769	NA
P14206	Rpsa	0.327228	1.05694	NA
P14211	Calr	5.19279e-08	2.39455	up
P14430	H2-Q8	0.488638	0.796182	NA
P14602	Hspb1	0.246005	0.894089	NA
P14685	Psmd3	0.77881	0.987527	NA
P14733	Lmnb1	3.14694e-05	2.88138	up
P14824	Anxa6	2.37094e-06	1.96134	up
P14869	Rplp0	0.424094	0.949418	NA
P14873	Map1b	0.22726	4.48774	NA
P15089	Cpa3	0.941882	1.00223	NA
P15105	Glul	0.352362	0.923757	NA
P15116	Cdh2	0.0605001	1.14352	NA
P15306	Thbd	0.102867	1.17448	NA
P15327	Bpgm	0.252849	0.916833	NA
P15331	Prph	0.242891	1.12092	NA
P15379	Cd44	0.168098	1.35596	NA
P15508	Sptb	0.911342	1.03256	NA
P15532	Nme1	0.0229106	0.85523	NA
P15626	Gstm2	0.014214	1.17835	NA
P15864	H1-2	0.329501	0.862678	NA
P16045	Lgals1	0.00180592	0.828494	NA
P16110	Lgals3	0.509731	1.22759	NA
P16125	Ldhb	0.200402	0.933305	NA
P16254	Srp14	0.0374341	1.36067	NA
P16283	Slc4a3	0.00218471	1.49679	NA
P16330	Cnp	0.836172	0.962816	NA
P16332	Mmut	0.00534483	1.25241	NA
P16406	Enpep	0.0859609	0.865627	NA
P16546	Sptan1	0.353288	1.06021	NA
P16675	Ctsa	0.0620479	0.892914	NA
P16858	Gapdh	0.136066	0.904506	NA
P17047	Lamp2	0.00398916	0.847494	NA
P17095	Hmga1	0.175651	0.89446	NA
P17156	Hspa2	0.816797	1.023	NA
P17182	Eno1	0.444675	0.95593	NA
P17183	Eno2	0.267731	0.903103	NA
P17225	Ptbp1	4.04752e-06	1.64826	up
P17426	Ap2a1	0.136199	1.13156	NA
P17427	Ap2a2	2.36632e-06	1.62251	up
P17439	Gba1	0.6771	0.830954	NA
P17563	Selenbp1	0.862072	1.00687	NA
P17665	Cox7c	0.333872	0.856097	NA
P17710	Hk1	0.720617	0.980031	NA
P17742	Ppia	0.204796	0.919121	NA
P17751	Tpi1	0.977378	0.998175	NA
P17809	Slc2a1	0.719861	1.09187	NA
P17918	Pcna	0.623973	0.947525	NA
P18242	Ctsd	0.409587	1.05987	NA
P18572	Bsg	0.174005	0.900014	NA
P18654	Rps6ka3	0.0482132	0.836379	NA
P18760	Cfl1	0.57017	1.042	NA
P18826	Phka1	0.0332416	1.27075	NA
P18872	Gnao1	0.0362409	1.16543	NA
P19001	Krt19	0.847247	1.06966	NA
P19096	Fasn	0.343717	1.14794	NA
P19123	Tnnc1	0.625858	0.930132	NA
P19157	Gstp1	0.0134393	0.855641	NA
P19221	F2	0.915146	1.06816	NA
P19253	Rpl13a	0.152515	0.915265	NA
P19258	Mpv17	0.61232	1.04525	NA
P19324	Serpinh1	0.195327	0.900687	NA
P19536	Cox5b	3.82128e-05	1.67869	up
P19783	Cox4i1	0.803707	0.986328	NA
P19973	Lsp1	0.903657	0.996241	NA
P20029	Hspa5	0.667806	1.02492	NA
P20060	Hexb	0.200147	0.856103	NA
P20108	Prdx3	0.760272	0.978854	NA
P20152	Vim	0.130736	0.900459	NA
P20444	Prkca	0.237302	0.822867	NA
P20918	Plg	0.504946	1.12161	NA
P21107	Tpm3	0.300491	0.915378	NA
P21126	Ubl4a	0.714214	0.999425	NA
P21278	Gna11	0.216506	1.09901	NA
P21279	Gnaq	0.957016	1.01084	NA
P21447	Abcb1a	0.22696	1.15252	NA
P21460	Cst3	0.0448406	0.820872	NA
P21550	Eno3	0.00488411	0.839942	NA
P21614	Gc	0.0407743	0.708308	NA
P21619	Lmnb2	0.900158	1.02338	NA
P21812	Mcpt4	0.0811191	0.817737	NA
P21956	Mfge8	0.893835	1.00692	NA
P21981	Tgm2	0.0142621	0.838918	NA
P22315	Fech	0.107624	0.917322	NA
P22366	Myd88	0.710164	1.07699	NA
P22437	Ptgs1	0.771838	1.08748	NA
P22599	Serpina1b	0.0352382	0.716847	NA
P22892	Ap1g1	0.261308	0.904586	NA
P22907	Hmbs	0.809127	0.981178	NA
P23116	Eif3a	0.0443455	0.892597	NA
P23198	Cbx3	0.493629	1.06004	NA
P23242	Gja1	0.260036	1.09376	NA
P23492	Pnp	0.268831	1.07179	NA
P23506	Pcmt1	0.184611	1.09928	NA
P23591	Gfus	0.399256	1.12124	NA
P23881	Tcea3	0.622085	0.881808	NA
P23927	Cryab	0.010745	0.849628	NA
P23953	Ces1c	0.574363	0.948412	NA
P24270	Cat	0.362651	0.940296	NA
P24369	Ppib	0.023137	0.821281	NA
P24452	Capg	0.0416822	1.1618	NA
P24472	Gsta4	0.00253815	1.23392	NA
P24527	Lta4h	0.00504146	0.848094	NA
P24529	Th	0.813567	1.18093	NA
P24547	Impdh2	0.412583	1.13784	NA
P24549	Aldh1a1	0.0159589	0.848889	NA
P24668	M6pr	0.413437	1.09732	NA
P25444	Rps2	0.707728	0.979603	NA
P25799	Nfkb1	0.56904	1.01855	NA
P25911	Lyn	0.24842	1.15371	NA
P26039	Tln1	0.605448	1.06245	NA
P26040	Ezr	0.021474	0.84171	NA
P26041	Msn	0.0769888	0.91369	NA
P26043	Rdx	0.0135009	1.15613	NA
P26231	Ctnna1	0.659719	0.970423	NA
P26350	Ptma	0.455098	0.868819	NA
P26369	U2af2	0.313768	1.12995	NA
P26443	Glud1	0.585239	0.972009	NA
P26450	Pik3r1	0.483785	0.864768	NA
P26516	Psmd7	0.604837	0.965928	NA
P26638	Sars1	0.147833	1.08394	NA
P26645	Marcks	0.073698	0.727351	NA
P26883	Fkbp1a	0.0984586	0.887536	NA
P27048	Snrpb	0.707112	0.950102	NA
P27546	Map4	0.731919	0.981718	NA
P27601	Gna13	0.442306	0.885283	NA
P27612	Plaa	0.0713736	0.902264	NA
P27659	Rpl3	0.142699	0.892704	NA
P27773	Pdia3	0.0599647	0.894433	NA
P28063	Psmb8	0.339878	0.871634	NA
P28271	Aco1	0.798716	0.98875	NA
P28352	Apex1	0.546253	1.05571	NA
P28474	Adh5	0.383878	0.949127	NA
P28650	Adss1	0.872338	1.01296	NA
P28651	Ca8	0.948557	1.12546	NA
P28653	Bgn	0.442361	0.941836	NA
P28654	Dcn	0.803573	1.01102	NA
P28656	Nap1l1	0.937662	0.994485	NA
P28658	Atxn10	0.147022	0.859466	NA
P28659	Celf1	0.741471	0.978732	NA
P28660	Nckap1	0.339233	0.924333	NA
P28661	Septin4	0.0220004	0.685927	NA
P28665	Mug1	0.10207	1.68163	NA
P28828	Ptprm	0.268063	0.871871	NA
P28843	Dpp4	0.835501	0.906394	NA
P29268	Ccn2	0.396341	0.832462	NA
P29341	Pabpc1	0.198066	0.933059	NA
P29391	Ftl1	0.0860099	1.32585	NA
P29416	Hexa	0.954885	1.04038	NA
P29595	Nedd8	0.0255013	0.809523	NA
P29699	Ahsg	0.220969	0.849888	NA
P29758	Oat	0.0591475	0.908579	NA
P29788	Vtn	0.668994	1.06218	NA
P30115	Gsta3	0.712929	1.05167	NA
P30275	Ckmt1	0.00293778	1.27225	NA
P30412	Ppic	0.353344	0.907361	NA
P30416	Fkbp4	0.00155425	0.714031	NA
P30681	Hmgb2	0.196806	1.08165	NA
P30999	Ctnnd1	0.572288	1.02292	NA
P31001	Des	0.652469	1.03296	NA
P31230	Aimp1	0.261782	0.946065	NA
P31254	Uba1y	0.0353156	1.19303	NA
P31428	Dpep1	0.01124	0.881989	NA
P31532	Saa4	0.625124	1.81263	NA
P31750	Akt1	0.0304442	1.19726	NA
P31786	Dbi	0.643823	0.973195	NA
P32020	Scp2	0.501382	1.0502	NA
P32037	Slc2a3	0.265097	1.27776	NA
P32067	Ssb	0.227315	0.93848	NA
P32233	Drg1	0.352279	0.871457	NA
P32261	Serpinc1	0.0272946	0.790236	NA
P32921	Wars1	0.614977	0.971888	NA
P33173	Kif1a	0.155905	0.762323	NA
P33215	Nedd1	0.46295	0.860736	NA
P33622	Apoc3	0.996872	0.999471	NA
P34022	Ranbp1	0.16527	1.15064	NA
P34884	Mif	0.488235	0.963447	NA
P34914	Ephx2	0.00336577	0.821703	NA
P34928	Apoc1	0.0613938	0.785252	NA
P35123	Usp4	0.993428	1.00532	NA
P35235	Ptpn11	0.956698	1.00202	NA
P35278	Rab5c	0.702374	1.03099	NA
P35279	Rab6a	0.464869	0.960938	NA
P35282	Rab21	0.0216261	0.869523	NA
P35283	Rab12	0.762892	1.01898	NA
P35285	Rab22a	0.771188	1.32911	NA
P35293	Rab18	0.856851	0.990734	NA
P35330	Icam2	0.992149	1.01213	NA
P35385	Hspb7	0.0349366	1.13966	NA
P35441	Thbs1	0.845329	0.926114	NA
P35486	Pdha1	0.884474	0.992312	NA
P35505	Fah	0.123932	0.889111	NA
P35550	Fbl	0.0476977	0.808062	NA
P35564	Canx	0.0110231	0.823566	NA
P35585	Ap1m1	0.130703	0.841461	NA
P35700	Prdx1	0.0934846	1.09136	NA
P35762	Cd81	0.631989	1.03436	NA
P35821	Ptpn1	0.263125	0.852331	NA
P35831	Ptpn12	0.0437182	1.64028	up
P35979	Rpl12	0.61845	1.02311	NA
P35980	Rpl18	0.251582	0.939313	NA
P36536	Sar1a	0.854387	1.02021	NA
P36552	Cpox	0.00796626	1.18402	NA
P36916	Gnl1	0.196569	0.859901	NA
P36993	Ppm1b	0.132254	1.10016	NA
P37040	Por	0.563275	0.971662	NA
P37804	Tagln	0.238184	0.931102	NA
P37889	Fbln2	0.995643	0.993038	NA
P38060	Hmgcl	0.00292972	1.34476	NA
P38647	Hspa9	0.224278	0.936625	NA
P39054	Dnm2	0.0747925	0.914498	NA
P39061	Col18a1	0.922495	1.05054	NA
P39429	Traf2	0.801572	0.763872	NA
P39447	Tjp1	0.0774922	1.18001	NA
P39655	Alox12	0.644396	1.23978	NA
P40124	Cap1	0.560161	1.07341	NA
P40142	Tkt	0.205149	1.07517	NA
P40240	Cd9	0.541045	0.913247	NA
P40336	Vps26a	0.714043	1.02128	NA
P40630	Tfam	0.194058	0.929908	NA
P40936	Inmt	0.724687	1.06843	NA
P41105	Rpl28	0.166873	0.904675	NA
P41216	Acsl1	0.00991335	0.848232	NA
P41731	Cd63	0.489412	1.11533	NA
P42125	Eci1	0.944064	1.00233	NA
P42208	Septin2	0.86325	1.01477	NA
P42225	Stat1	0.128968	0.869596	NA
P42227	Stat3	0.422184	0.940609	NA
P42230	Stat5a	0.789217	1.09894	NA
P42232	Stat5b	0.0191985	0.858678	NA
P42567	Eps15	0.495741	1.07987	NA
P42669	Pura	0.102773	0.92581	NA
P42925	Pxmp2	0.0286724	0.849336	NA
P42932	Cct8	0.06102	0.861682	NA
P43023	Cox6a2	5.35813e-06	1.74385	up
P43024	Cox6a1	0.0369812	1.11563	NA
P43136	Nr2f6	0.524842	0.869446	NA
P43274	H1-4	0.167904	0.778776	NA
P43275	H1-1	0.449783	1.31989	NA
P43276	H1-5	0.441727	1.34312	NA
P43277	H1-3	0.215249	1.27972	NA
P43406	Itgav	0.238829	0.87978	NA
P43883	Plin2	0.0191882	0.772204	NA
P45376	Akr1b1	0.00481367	0.799763	NA
P45591	Cfl2	0.421782	1.06994	NA
P45878	Fkbp2	0.377356	0.877689	NA
P45952	Acadm	0.125565	0.927155	NA
P46061	Rangap1	0.5264	0.936118	NA
P46412	Gpx3	0.0451662	1.16381	NA
P46414	Cdkn1b	0.157123	1.38453	NA
P46460	Nsf	0.196037	0.940635	NA
P46467	Vps4b	0.25959	0.810641	NA
P46471	Psmc2	0.41027	0.946885	NA
P46638	Rab11b	0.786563	0.980643	NA
P46656	Fdx1	0.802688	1.01707	NA
P46735	Myo1b	0.527539	0.987024	NA
P46737	Brcc3	0.541282	0.900183	NA
P46935	Nedd4	0.388831	1.11764	NA
P46938	Yap1	0.489128	0.93325	NA
P46978	Stt3a	0.623146	0.970978	NA
P47199	Cryz	0.407161	1.07322	NA
P47738	Aldh2	0.51756	0.965616	NA
P47740	Aldh3a2	0.0735967	1.08032	NA
P47753	Capza1	0.018574	0.823823	NA
P47754	Capza2	0.80131	1.02711	NA
P47757	Capzb	0.309959	0.94826	NA
P47758	Srprb	0.198628	0.912998	NA
P47791	Gsr	0.204491	0.940641	NA
P47802	Mtx1	0.757744	1.08304	NA
P47809	Map2k4	0.957523	1.00198	NA
P47811	Mapk14	0.073516	0.879121	NA
P47857	Pfkm	0.0253823	0.868786	NA
P47911	Rpl6	0.0364691	0.831924	NA
P47915	Rpl29	0.469203	0.78974	NA
P47934	Crat	0.353602	0.951678	NA
P47941	Crkl	0.00848919	0.839211	NA
P47955	Rplp1	0.167302	0.903573	NA
P47962	Rpl5	0.800161	1.03327	NA
P47963	Rpl13	0.425865	1.09585	NA
P47964	Rpl36	0.172969	0.864481	NA
P47968	Rpia	0.0680716	1.44152	NA
P48024	Eif1	0.905292	1.00901	NA
P48025	Syk	0.300008	0.822696	NA
P48036	Anxa5	0.191064	1.07065	NA
P48193	Epb41	0.678895	0.971685	NA
P48410	Abcd1	0.273907	1.17907	NA
P48428	Tbca	0.247869	0.884662	NA
P48453	Ppp3cb	0.149917	0.808542	NA
P48455	Ppp3cc	0.12374	0.72649	NA
P48545	Kcnj5	0.244153	1.16584	NA
P48678	Lmna	0.805745	1.01779	NA
P48722	Hspa4l	0.00383984	0.706335	NA
P48758	Cbr1	0.132621	0.916921	NA
P48771	Cox7a2	0.411355	1.04238	NA
P48774	Gstm5	0.318316	1.09577	NA
P48787	Tnni3	0.171892	0.925559	NA
P48962	Slc25a4	0.089778	0.900129	NA
P48999	Alox5	0.0118735	0.710759	NA
P49138	Mapkapk2	0.0332198	0.769878	NA
P49182	Serpind1	0.536174	0.922522	NA
P49222	Epb42	0.0238168	2.20822	up
P49312	Hnrnpa1	0.727507	1.0305	NA
P49442	Inpp1	0.0411516	1.17342	NA
P49443	Ppm1a	0.48913	1.04471	NA
P49586	Pcyt1a	0.203642	0.921642	NA
P49615	Cdk5	0.128911	0.869265	NA
P49722	Psma2	0.119264	0.913805	NA
P49813	Tmod1	0.00924715	1.22007	NA
P49817	Cav1	0.13153	0.790912	NA
P49935	Ctsh	0.19834	6.39806	NA
P49962	Srp9	0.93855	0.929723	NA
P50136	Bckdha	0.0216225	1.17094	NA
P50171	Hsd17b8	0.309553	0.925935	NA
P50172	Hsd11b1	0.0289541	0.719642	NA
P50247	Ahcy	0.914382	0.997246	NA
P50285	Fmo1	0.564406	0.95894	NA
P50396	Gdi1	0.916776	0.995815	NA
P50431	Shmt1	0.364741	0.930265	NA
P50462	Csrp3	0.0212072	1.14719	NA
P50516	Atp6v1a	0.399936	0.963748	NA
P50518	Atp6v1e1	0.474303	1.08112	NA
P50543	S100a11	1.62199e-07	2.06707	up
P50544	Acadvl	0.734495	0.983865	NA
P50580	Pa2g4	0.00398929	1.98078	up
P50608	Fmod	0.231163	0.90166	NA
P50637	Tspo	0.127283	1.44947	NA
P50752	Tnnt2	0.0688064	0.878934	NA
P51125	Cast	0.589714	0.969958	NA
P51150	Rab7a	0.353421	0.946512	NA
P51163	Uros	0.202097	1.08572	NA
P51174	Acadl	0.788847	0.984605	NA
P51175	Ppox	0.981947	1.01629	NA
P51432	Plcb3	0.637573	0.926781	NA
P51637	Cav3	0.804492	1.24306	NA
P51655	Gpc4	0.308811	0.849341	NA
P51660	Hsd17b4	0.309799	0.92945	NA
P51667	Myl2	0.985914	1.0035	NA
P51807	Dynlt1	0.852542	0.985132	NA
P51855	Gss	0.193809	0.888104	NA
P51859	Hdgf	0.737041	0.970256	NA
P51863	Atp6v0d1	0.354102	1.1097	NA
P51881	Slc25a5	0.0430467	0.884053	NA
P51885	Lum	0.609683	1.11152	NA
P52196	Tst	0.190913	1.08233	NA
P52293	Kpna2	0.412607	1.07225	NA
P52430	Pon1	0.296707	0.879175	NA
P52480	Pkm	0.294754	0.942512	NA
P52503	Ndufs6	0.401022	1.04406	NA
P52633	Stat6	0.194449	0.747479	NA
P52760	Rida	0.616583	0.933545	NA
P52825	Cpt2	0.142125	0.919747	NA
P52840	Sult1a1	0.760294	1.23688	NA
P53026	Rpl10a	0.54692	1.0864	NA
P53395	Dbt	0.429318	0.945168	NA
P53612	Rabggtb	0.489241	1.18274	NA
P53702	Hccs	0.234524	1.1172	NA
P53810	Pitpna	0.928304	1.00449	NA
P53811	Pitpnb	0.386189	1.18044	NA
P53986	Slc16a1	0.113728	0.883739	NA
P53994	Rab2a	0.022831	0.865487	NA
P53996	Cnbp	0.164897	0.821688	NA
P54071	Idh2	0.310706	1.06789	NA
P54116	Stom	0.431317	1.13362	NA
P54227	Stmn1	0.322448	0.901993	NA
P54265	Dmpk	0.98677	1.00257	NA
P54310	Lipe	0.656741	1.02739	NA
P54320	Eln	0.043984	0.719614	NA
P54726	Rad23a	0.0312436	0.857168	NA
P54728	Rad23b	0.489433	0.946854	NA
P54729	Nub1	0.640316	1.06274	NA
P54731	Faf1	0.150244	0.80816	NA
P54775	Psmc4	0.897467	0.991713	NA
P54797	Tango2	0.0865515	0.863637	NA
P54822	Adsl	0.379141	0.961738	NA
P54823	Ddx6	0.459604	0.956722	NA
P54923	Adprh	0.991768	1.00384	NA
P55002	Mfap2	0.2604	1.12992	NA
P55096	Abcd3	0.00321978	0.732133	NA
P55258	Rab8a	0.185892	0.892066	NA
P55264	Adk	0.189285	0.90492	NA
P55284	Cdh5	0.388443	1.05408	NA
P55292	Dsc2	0.00521447	1.17718	NA
P55302	Lrpap1	0.106716	0.882312	NA
P55772	Entpd1	0.953074	1.00457	NA
P55937	Golga3	0.0184264	1.26614	NA
P56135	Atp5mf	0.409714	1.05367	NA
P56212	Arpp19	0.264799	0.887927	NA
P56213	Gfer	0.189797	0.879722	NA
P56375	Acyp2	0.652785	0.969048	NA
P56376	Acyp1	0.830279	1.0078	NA
P56379	Atp5mpl	0.124121	0.893355	NA
P56380	Nudt2	0.0569192	0.844733	NA
P56382	Atp5f1e	0.203832	0.789063	NA
P56387	Dynlt3	0.0420133	1.36608	NA
P56391	Cox6b1	0.609972	0.963742	NA
P56392	Cox7a1	0.686869	1.05217	NA
P56394	Cox17	0.154343	1.90976	NA
P56395	Cyb5a	0.0487707	0.832963	NA
P56399	Usp5	0.656193	0.974822	NA
P56400	Gp1bb	0.5646	1.47846	NA
P56480	Atp5f1b	0.996675	1.00018	NA
P56501	Ucp3	0.000129767	0.708224	NA
P56528	Cd38	0.359305	0.93602	NA
P56565	S100a1	0.565516	1.06	NA
P56695	Wfs1	0.196493	1.09357	NA
P56812	Pdcd5	0.778293	0.980335	NA
P56873	Znrd2	0.872932	0.981521	NA
P56959	Fus	0.473239	0.959092	NA
P57716	Ncstn	0.0583811	1.18079	NA
P57746	Atp6v1d	0.312876	1.14345	NA
P57759	Erp29	0.0823793	0.804204	NA
P57776	Eef1d	0.513355	0.968956	NA
P57780	Actn4	0.508436	0.966443	NA
P57784	Snrpa1	0.1492	1.17612	NA
P58021	Tm9sf2	0.152045	0.885091	NA
P58059	Mrps21	0.933737	1.00339	NA
P58064	Mrps6	0.139651	0.860162	NA
P58252	Eef2	0.264879	0.952949	NA
P58281	Opa1	0.535733	0.969046	NA
P58389	Ptpa	0.266646	0.932458	NA
P58404	Strn4	0.867774	1.01584	NA
P58742	Aaas	0.113886	1.1832	NA
P58771	Tpm1	0.448687	1.07385	NA
P58774	Tpm2	0.95509	1.01591	NA
P58871	Tnks1bp1	0.632875	0.938527	NA
P59016	Vps33b	0.643497	0.840609	NA
P59017	Bcl2l13	0.120205	1.12544	NA
P59041	Dnajc30	0.646971	0.972521	NA
P59266	Fitm2	0.669558	1.16401	NA
P59325	Eif5	0.460942	1.04609	NA
P59672	Anks1a	0.0443391	0.732615	NA
P59708	Sf3b6	0.726021	0.958417	NA
P59913	Pcmtd1	0.933774	1.03987	NA
P59999	Arpc4	0.0191008	0.879085	NA
P60060	Sec61g	0.0651588	2.45652	NA
P60122	Ruvbl1	0.838513	1.02924	NA
P60229	Eif3e	0.398078	0.962655	NA
P60335	Pcbp1	0.0900664	1.11023	NA
P60521	Gabarapl2	0.114435	1.10716	NA
P60603	Romo1	0.611357	0.971005	NA
P60670	Nploc4	0.870541	1.01469	NA
P60710	Actb	0.918265	1.01568	NA
P60766	Cdc42	0.155347	1.2049	NA
P60824	Cirbp	0.12336	1.27218	NA
P60840	Ensa	0.443211	1.28849	NA
P60843	Eif4a1	0.280985	0.952444	NA
P60867	Rps20	0.350206	1.12055	NA
P60904	Dnajc5	0.43135	0.884016	NA
P61014	Pln	0.729233	0.978191	NA
P61021	Rab5b	0.828227	0.984082	NA
P61022	Chp1	0.0784367	0.732401	NA
P61027	Rab10	0.0221818	0.871699	NA
P61028	Rab8b	0.840108	0.939542	NA
P61079	Ube2d3	0.275542	0.868351	NA
P61080	Ube2d1	0.239676	0.901181	NA
P61082	Ube2m	0.0254019	0.765723	NA
P61087	Ube2k	0.989708	1.00747	NA
P61089	Ube2n	0.801514	0.989995	NA
P61148	Fgf1	0.0226967	0.807507	NA
P61161	Actr2	0.788776	0.988326	NA
P61164	Actr1a	0.234666	1.08807	NA
P61166	Tmem258	0.464987	1.15682	NA
P61202	Cops2	0.0494746	0.88027	NA
P61205	Arf3	0.107051	1.14299	NA
P61211	Arl1	0.360831	0.94022	NA
P61222	Abce1	0.663644	0.977337	NA
P61255	Rpl26	0.927907	1.00533	NA
P61290	Psme3	0.158243	0.894049	NA
P61327	Magoh	0.310206	0.905946	NA
P61358	Rpl27	0.165882	0.899694	NA
P61514	Rpl37a	0.000364116	1.83819	up
P61620	Sec61a1	0.914297	1.01371	NA
P61750	Arf4	0.552281	0.954119	NA
P61759	Vbp1	0.605307	1.06371	NA
P61804	Dad1	0.847117	0.984529	NA
P61922	Abat	0.458205	0.937359	NA
P61924	Copz1	0.752197	0.983086	NA
P61957	Sumo2	0.0573523	1.12071	NA
P61961	Ufm1	0.417715	0.913862	NA
P61963	Dcaf7	0.941131	1.07532	NA
P61965	Wdr5	0.494517	1.08169	NA
P61967	Ap1s1	0.0903995	0.862457	NA
P61971	Nutf2	0.548548	0.972866	NA
P61979	Hnrnpk	0.151848	1.07295	NA
P61982	Ywhag	0.0217935	0.852051	NA
P62069	Usp46	0.155481	0.867826	NA
P62071	Rras2	0.353439	0.923406	NA
P62073	Timm10	0.450193	0.949911	NA
P62075	Timm13	0.0877375	0.824949	NA
P62077	Timm8b	0.300793	0.89011	NA
P62082	Rps7	0.881702	1.00731	NA
P62137	Ppp1ca	0.218179	0.868604	NA
P62141	Ppp1cb	2.47151e-05	1.8698	up
P62192	Psmc1	0.00549815	1.32643	NA
P62196	Psmc5	0.908685	0.996648	NA
P62242	Rps8	0.478715	0.962846	NA
P62245	Rps15a	0.531683	0.967396	NA
P62254	Ube2g1	0.641855	1.15283	NA
P62259	Ywhae	7.19724e-05	1.66183	up
P62264	Rps14	0.0290478	1.15974	NA
P62267	Rps23	0.465679	0.946454	NA
P62274	Rps29	0.593086	1.05913	NA
P62281	Rps11	0.167257	0.928569	NA
P62301	Rps13	0.589939	1.12367	NA
P62305	Snrpe	0.204757	0.728647	NA
P62307	Snrpf	0.208389	1.08702	NA
P62309	Snrpg	0.554788	1.05497	NA
P62311	Lsm3	0.268319	0.791921	NA
P62313	Lsm6	0.917509	0.997453	NA
P62315	Snrpd1	0.488691	1.06357	NA
P62317	Snrpd2	0.501498	0.966957	NA
P62320	Snrpd3	0.652685	0.976356	NA
P62322	Lsm5	0.0245697	1.41873	NA
P62331	Arf6	0.191271	0.853625	NA
P62334	Psmc6	0.333207	1.07281	NA
P62342	Selenot	0.68649	0.992433	NA
P62488	Polr2g	0.67965	0.933298	NA
P62500	Tsc22d1	0.165701	0.821219	NA
P62627	Dynlrb1	0.399953	0.94843	NA
P62631	Eef1a2	0.0526917	0.908246	NA
P62702	Rps4x	0.779508	0.986966	NA
P62715	Ppp2cb	0.511793	0.931136	NA
P62717	Rpl18a	0.56393	0.944061	NA
P62737	Acta2	0.795707	0.984879	NA
P62743	Ap2s1	0.150614	0.863716	NA
P62746	Rhob	0.415534	0.888774	NA
P62748	Hpcal1	0.093547	1.23122	NA
P62751	Rpl23a	0.809466	1.01362	NA
P62754	Rps6	0.00159314	0.840063	NA
P62774	Mtpn	0.589147	0.959383	NA
P62806	H4c16	0.83067	1.01128	NA
P62814	Atp6v1b2	0.487471	0.954909	NA
P62821	Rab1A	0.576812	1.03933	NA
P62827	Ran	0.528483	0.926083	NA
P62830	Rpl23	0.572601	0.970322	NA
P62835	Rap1a	0.264109	1.10243	NA
P62843	Rps15	0.1718	0.860718	NA
P62849	Rps24	0.190732	0.909194	NA
P62852	Rps25	0.710567	0.981225	NA
P62855	Rps26	0.192567	0.879173	NA
P62858	Rps28	0.00158527	0.739266	NA
P62869	Elob	0.0289484	0.798381	NA
P62874	Gnb1	7.49421e-06	1.83705	up
P62880	Gnb2	0.898658	1.01191	NA
P62889	Rpl30	0.3371	0.958429	NA
P62892	Rpl39	0.0835019	0.784652	NA
P62897	Cycs	0.725252	0.974468	NA
P62900	Rpl31	0.205197	0.914513	NA
P62908	Rps3	0.0476596	0.893702	NA
P62911	Rpl32	0.119705	0.780801	NA
P62918	Rpl8	0.196083	0.9451	NA
P62932	Fbxo40	0.821318	0.990073	NA
P62960	Ybx1	0.0671159	0.850487	NA
P62962	Pfn1	0.0395624	0.885036	NA
P62983	Rps27a	0.920481	0.995765	NA
P62996	Tra2b	0.0225469	0.768861	NA
P63001	Rac1	0.395391	0.957727	NA
P63005	Pafah1b1	0.185693	1.07689	NA
P63011	Rab3a	0.404967	1.18276	NA
P63017	Hspa8	0.032169	1.11883	NA
P63024	Vamp3	0.0956992	0.862998	NA
P63028	Tpt1	0.125714	1.0923	NA
P63030	Mpc1	0.0409274	0.798273	NA
P63037	Dnaja1	0.312467	0.890098	NA
P63038	Hspd1	0.0315776	0.864698	NA
P63044	Vamp2	0.440184	0.949922	NA
P63073	Eif4e	0.0738695	0.861126	NA
P63082	Atp6v0c	0.923578	1.00573	NA
P63085	Mapk1	0.0548182	0.885827	NA
P63087	Ppp1cc	0.188614	0.911964	NA
P63101	Ywhaz	0.00391841	1.36159	NA
P63147	Ube2b	0.761731	1.02247	NA
P63158	Hmgb1	0.275779	1.0905	NA
P63166	Sumo1	0.982872	1.08275	NA
P63168	Dynll1	0.119408	1.15243	NA
P63213	Gng2	0.189358	0.931817	NA
P63242	Eif5a	0.769649	1.01371	NA
P63248	Pkia	1.06902e-05	2.83543	up
P63250	Kcnj3	0.818992	0.97078	NA
P63254	Crip1	0.866499	1.02258	NA
P63260	Actg1	0.452483	0.919919	NA
P63276	Rps17	0.175068	1.11323	NA
P63280	Ube2i	0.115501	0.887691	NA
P63321	Rala	0.0664272	0.909937	NA
P63323	Rps12	0.117136	1.09291	NA
P63325	Rps10	0.94385	0.997639	NA
P63328	Ppp3ca	0.0708731	0.914457	NA
P63330	Ppp2ca	6.55979e-06	1.5279	up
P67778	Phb1	0.197916	0.924214	NA
P67871	Csnk2b	0.0797832	0.896956	NA
P67984	Rpl22	0.550875	1.263	NA
P68037	Ube2l3	0.947524	1.0042	NA
P68040	Rack1	0.964939	1.00181	NA
P68181	Prkacb	0.354059	0.949745	NA
P68254	Ywhaq	0.178439	1.26929	NA
P68368	Tuba4a	0.00108615	1.30748	NA
P68372	Tubb4b	0.014726	0.858643	NA
P68373	Tuba1c	0.567264	0.972245	NA
P68433	H3c11	0.0440305	0.847134	NA
P68510	Ywhah	0.687912	1.04443	NA
P70122	Sbds	0.547628	0.958001	NA
P70158	Smpdl3a	0.131175	0.83739	NA
P70168	Kpnb1	0.842483	1.00781	NA
P70170	Abcc9	0.0823499	0.897724	NA
P70195	Psmb7	0.593905	1.03022	NA
P70202	Lxn	0.168822	0.764745	NA
P70213	Fv1	0.232129	1.15804	NA
P70236	Map2k6	0.219198	0.868157	NA
P70245	Ebp	0.468811	1.16819	NA
P70255	Nfic	0.0412359	1.45725	NA
P70261	Pald1	0.453858	0.890332	NA
P70265	Pfkfb2	0.00713613	0.700673	NA
P70268	Pkn1	0.11172	0.822276	NA
P70271	Pdlim4	0.0799766	1.19027	NA
P70274	Selenop	0.64571	0.891112	NA
P70288	Hdac2	0.201216	0.902679	NA
P70290	Mpp1	0.154529	1.34485	NA
P70295	Aup1	0.0904703	1.31746	NA
P70296	Pebp1	0.444974	0.956032	NA
P70297	Stam	0.748489	1.01241	NA
P70302	Stim1	0.0286458	1.53693	up
P70313	Nos3	0.756711	0.996421	NA
P70318	Tial1	0.748741	0.985974	NA
P70333	Hnrnph2	0.0105172	1.22355	NA
P70335	Rock1	0.27612	1.24608	NA
P70336	Rock2	0.269346	1.27679	NA
P70340	Smad1	0.127062	1.57402	NA
P70349	Hint1	0.0094176	1.23411	NA
P70362	Ufd1	0.102918	0.821024	NA
P70372	Elavl1	0.218439	0.87713	NA
P70387	Hfe	0.39612	1.37261	NA
P70398	Usp9x	0.0773896	0.895286	NA
P70404	Idh3g	0.00237662	1.29388	NA
P70414	Slc8a1	0.235348	1.12175	NA
P70452	Stx4	0.889004	0.976455	NA
P70460	Vasp	0.00485145	0.813567	NA
P70670	Naca	0.081036	1.16991	NA
P70671	Irf3	0.75503	1.1837	NA
P70695	Fbp2	0.00183675	0.817811	NA
P70697	Urod	0.277978	0.925918	NA
P70698	Ctps1	0.860637	1.00935	NA
P70699	Gaa	0.283147	1.10439	NA
P70704	Atp8a1	0.0276359	0.667132	NA
P80313	Cct7	0.143969	0.907165	NA
P80314	Cct2	0.276222	0.934046	NA
P80315	Cct4	0.386417	0.949418	NA
P80316	Cct5	0.172204	0.910715	NA
P80317	Cct6a	0.0556255	0.893531	NA
P80318	Cct3	0.202029	0.919716	NA
P82198	Tgfbi	0.750391	1.03491	NA
P82347	Sgcd	0.662838	0.973936	NA
P82348	Sgcg	0.123632	1.16324	NA
P82349	Sgcb	0.755338	1.04416	NA
P82350	Sgca	0.245739	1.16679	NA
P83741	Wnk1	0.0708139	0.909621	NA
P83870	Phf5a	0.0579459	1.29921	NA
P83887	Tubg1	0.674529	0.940198	NA
P83917	Cbx1	0.569328	0.905253	NA
P83940	Eloc	0.274582	1.39096	NA
P84075	Hpca	0.15538	0.82379	NA
P84084	Arf5	0.0408603	0.818988	NA
P84089	Erh	0.521293	0.941871	NA
P84091	Ap2m1	0.161995	0.892306	NA
P84096	Rhog	0.843445	0.986592	NA
P84099	Rpl19	0.121783	0.892758	NA
P84104	Srsf3	0.934348	1.00236	NA
P85094	Isoc2a	0.0110352	1.33542	NA
P97290	Serping1	0.914738	1.00267	NA
P97314	Csrp2	0.637699	0.928453	NA
P97315	Csrp1	0.535602	0.955001	NA
P97333	Nrp1	0.00512697	0.765979	NA
P97351	Rps3a	0.986664	1.00022	NA
P97352	S100a13	0.274064	0.885643	NA
P97355	Sms	0.333437	1.15902	NA
P97364	Sephs2	0.11405	1.1826	NA
P97370	Atp1b3	0.0541978	0.865798	NA
P97371	Psme1	0.35821	0.961484	NA
P97372	Psme2	0.0871983	0.869085	NA
P97379	G3bp2	0.0819601	0.906567	NA
P97384	Anxa11	0.988744	1.00327	NA
P97386	Lig3	0.354023	0.844081	NA
P97390	Vps45	0.890021	0.997988	NA
P97429	Anxa4	0.201317	0.920704	NA
P97443	Smyd1	0.0426393	0.890294	NA
P97447	Fhl1	0.447371	0.943542	NA
P97449	Anpep	0.617149	1.0669	NA
P97450	Atp5pf	0.277055	1.06827	NA
P97461	Rps5	1.02172e-07	2.26657	up
P97467	Pam	0.0314407	1.12738	NA
P97471	Smad4	0.49335	0.935319	NA
P97473	Tarbp2	0.08312	0.798613	NA
P97478	Coq7	0.658527	1.0413	NA
P97480	Eya3	0.0949338	0.692795	NA
P97493	Txn2	0.967969	0.997879	NA
P97494	Gclc	0.350902	0.882588	NA
P97742	Cpt1a	0.00441199	0.800918	NA
P97765	Wbp2	0.0183451	0.828882	NA
P97792	Cxadr	0.312756	0.897101	NA
P97807	Fh	0.598934	0.972408	NA
P97820	Map4k4	0.495543	0.841771	NA
P97821	Ctsc	0.215565	1.21349	NA
P97822	Anp32e	0.00068581	1.30938	NA
P97823	Lypla1	0.137061	0.874213	NA
P97825	Jpt1	0.000196145	1.5923	up
P97855	G3bp1	0.416739	1.04748	NA
P97863	Nfib	0.720053	0.984387	NA
P97864	Casp7	0.15699	0.703812	NA
P97872	Fmo5	0.130411	4.22094	NA
P97927	Lama4	0.410266	0.95927	NA
P97930	Dtymk	0.025634	0.79513	NA
P98078	Dab2	0.808813	1.12777	NA
P98156	Vldlr	0.908999	1.01154	NA
P98192	Gnpat	0.00227813	0.774457	NA
P98203	Arvcf	0.936383	0.986889	NA
P99024	Tubb5	0.018138	0.863043	NA
P99026	Psmb4	0.477254	1.0524	NA
P99027	Rplp2	0.135359	0.924173	NA
P99028	Uqcrh	0.900204	1.01387	NA
P99029	Prdx5	0.0639603	0.897776	NA
Q00422	Gabpa	0.812776	1.02738	NA
Q00519	Xdh	0.7206	1.02602	NA
Q00612	G6pdx	0.399701	0.897525	NA
Q00623	Apoa1	0.721942	0.98453	NA
Q00897	Serpina1d	0.0421592	0.722468	NA
Q00915	Rbp1	0.409959	0.954489	NA
Q00PI9	Hnrnpul2	0.275005	1.08924	NA
Q01149	Col1a2	0.235963	0.912024	NA
Q01279	Egfr	0.0583415	0.774747	NA
Q01339	Apoh	0.674347	1.10414	NA
Q01341	Adcy6	0.127707	0.763282	NA
Q01405	Sec23a	0.171923	0.922558	NA
Q01730	Rsu1	0.127913	0.909561	NA
Q01768	Nme2	0.143616	1.07625	NA
Q01815	Cacna1c	0.9376	1.00223	NA
Q01853	Vcp	0.600432	1.02675	NA
Q02013	Aqp1	0.158378	0.903421	NA
Q02053	Uba1	0.317785	0.960069	NA
Q02248	Ctnnb1	0.0116613	1.18716	NA
Q02257	Jup	0.848577	1.01251	NA
Q02357	Ank1	0.787869	1.10493	NA
Q02566	Myh6	0.815827	0.98838	NA
Q02780	Nfia	0.517148	1.20876	NA
Q02788	Col6a2	0.477251	0.954151	NA
Q02819	Nucb1	0.512565	0.960776	NA
Q03141	Mark3	0.577341	1.11146	NA
Q03173	Enah	0.817201	0.97687	NA
Q03249	Galt	0.554098	0.958889	NA
Q03265	Atp5f1a	0.345382	0.946138	NA
Q03311	Bche	0.0565181	1.5059	NA
Q03734	Serpina3m	0.278581	2.5302	NA
Q03958	Pfdn6	0.618181	0.965707	NA
Q04207	Rela	0.019095	0.758425	NA
Q04447	Ckb	0.0982131	1.12594	NA
Q04519	Smpd1	0.122057	1.36778	NA
Q04736	Yes1	0.864356	1.0084	NA
Q04750	Top1	0.756208	0.956577	NA
Q04857	Col6a1	0.774147	0.981595	NA
Q04899	Cdk18	0.6167	0.951613	NA
Q05512	Mark2	0.361063	1.17621	NA
Q05793	Hspg2	0.460316	1.03496	NA
Q05816	Fabp5	0.338485	0.942632	NA
Q05920	Pc	0.00395838	1.27459	NA
Q05BC3	Eml1	0.0179013	0.826613	NA
Q05D44	Eif5b	0.0102475	0.854977	NA
Q06138	Cab39	0.445986	0.964109	NA
Q06185	Atp5me	0.00852653	0.770605	NA
Q06770	Serpina6	0.686378	0.922831	NA
Q06806	Tie1	0.671228	0.997725	NA
Q06890	Clu	0.379899	1.12687	NA
Q07076	Anxa7	0.111384	0.890029	NA
Q07113	Igf2r	0.486356	0.950143	NA
Q07417	Acads	0.0155635	0.849735	NA
Q07456	Ambp	0.227875	1.14382	NA
Q07813	Bax	0.220024	0.7776	NA
Q08091	Cnn1	0.198934	0.832047	NA
Q08093	Cnn2	0.383603	1.19264	NA
Q08369	Gata4	0.848901	0.957283	NA
Q08481	Pecam1	0.951702	0.995263	NA
Q08857	Cd36	0.0381788	1.19529	NA
Q08879	Fbln1	0.280991	1.23503	NA
Q08943	Ssrp1	0.191627	0.704587	NA
Q08AU7	Myadml2	0.00864361	1.61419	up
Q0II04	Nebl	0.898096	0.98937	NA
Q0KL02	Trio	0.364454	1.49459	NA
Q0VBL3	Rbm15	0.84402	1.03592	NA
Q11011	Npepps	0.300596	1.05061	NA
Q11136	Pepd	0.0507567	0.836593	NA
Q148V7	Relch	0.0167679	0.791141	NA
Q149B8	Perm1	0.907548	0.993875	NA
Q149T7	Ppm1j	0.189992	0.770198	NA
Q14BI5	Myom2	0.784815	0.987306	NA
Q14C51	Ptcd3	0.103725	0.912797	NA
Q14CH7	Aars2	0.084137	0.837618	NA
Q1ERP8	Cd300lg	0.428428	1.06008	NA
Q1HFZ0	Nsun2	0.156672	1.41928	NA
Q1XH17	Trim72	0.00185213	0.829576	NA
Q2NL51	Gsk3a	0.0551941	1.17568	NA
Q2TBE6	Pi4k2a	0.655737	1.03905	NA
Q2TPA8	Hsdl2	0.141393	0.905468	NA
Q2VLH6	Cd163	0.708805	0.96431	NA
Q33DR2	Pdss1	0.602473	0.942805	NA
Q38HM4	Trim63	0.0435887	1.44055	NA
Q3B7Z2	Osbp	0.0152771	0.882062	NA
Q3KNM2	Marchf5	0.0219108	1.22896	NA
Q3KQJ0	Tmem69	0.413676	1.11316	NA
Q3TAS6	Emc10	0.831882	0.989557	NA
Q3TB82	Plekhf1	0.51195	1.04946	NA
Q3TBW2	Mrpl10	0.211374	1.10371	NA
Q3TC33	Ccdc127	0.0252333	1.18728	NA
Q3TC46	Patl1	0.161398	1.27654	NA
Q3TC72	Fahd2	0.75075	1.0172	NA
Q3TC93	Hs1bp3	0.0979603	1.53314	NA
Q3TCH7	Cul4a	0.395179	0.961309	NA
Q3TCJ1	Abraxas2	0.0840207	1.1271	NA
Q3TCN2	Plbd2	0.253185	1.14034	NA
Q3TDN2	Faf2	0.20977	1.14047	NA
Q3TDQ1	Stt3b	0.2701	0.92571	NA
Q3TEA8	Hp1bp3	0.133494	0.913786	NA
Q3THE2	Myl12b	0.735376	0.97509	NA
Q3THG9	Aarsd1	0.565657	1.0523	NA
Q3THK7	Gmps	0.312546	1.07982	NA
Q3THS6	Mat2a	0.718012	1.02094	NA
Q3TIU4	Pde12	0.702095	1.02409	NA
Q3TIV5	Zc3h15	0.201746	0.868694	NA
Q3TIX9	Usp39	0.530401	1.133	NA
Q3TJ91	Llgl2	0.306556	1.31126	NA
Q3TJD7	Pdlim7	0.144093	0.859837	NA
Q3TJZ6	Fam98a	0.0290814	0.753841	NA
Q3TKT4	Smarca4	0.00392188	0.787587	NA
Q3TL26	Tfb2m	0.395731	1.11686	NA
Q3TL44	Nlrx1	0.837809	1.02249	NA
Q3TLH4	Prrc2c	0.0426533	1.18579	NA
Q3TLI0	Trappc10	0.357861	0.875383	NA
Q3TLP5	Echdc2	0.279458	1.12333	NA
Q3TMH2	Scrn3	0.384457	0.950762	NA
Q3TMP8	Tmem38a	0.300858	1.09457	NA
Q3TQB2	Foxred1	0.449333	0.933274	NA
Q3TTY5	Krt2	0.0467657	1.53268	up
Q3TUH1	Tamm41	0.00495984	0.781431	NA
Q3TVI8	Pbxip1	0.526953	1.06038	NA
Q3TW96	Uap1l1	0.669185	0.97789	NA
Q3TWI9	Tmem63b	0.846441	1.18854	NA
Q3TWL2	Pip4p1	0.207761	0.906134	NA
Q3TXS7	Psmd1	0.00348261	1.21563	NA
Q3TYS2	Cybc1	0.781374	0.868387	NA
Q3TYX3	Smyd5	0.384656	1.32701	NA
Q3TZ89	Sec31b	0.285762	0.914202	NA
Q3TZX3	Slc25a33	0.734869	1.02897	NA
Q3TZZ7	Esyt2	0.162738	1.22549	NA
Q3U0B3	Dhrs11	0.0110616	1.1672	NA
Q3U0M1	Trappc9	0.923745	1.00411	NA
Q3U0P1	Palb2	0.998551	1.2903	NA
Q3U0S6	Rasip1	0.291633	1.17027	NA
Q3U0V1	Khsrp	0.361619	1.05299	NA
Q3U186	Rars2	0.0934511	0.85904	NA
Q3U1J4	Ddb1	0.754115	0.983954	NA
Q3U276	Sdhaf1	0.908474	1.03183	NA
Q3U2A8	Vars2	0.00319606	0.805443	NA
Q3U308	Ctu2	0.985698	0.952778	NA
Q3U3Q1	Ulk3	0.795784	1.02041	NA
Q3U3R4	Lmf1	0.664942	1.02749	NA
Q3U487	Hectd3	0.293646	1.10968	NA
Q3U5Q7	Cmpk2	0.26653	0.931553	NA
Q3U6U5	Gtpbp6	0.00544242	1.28835	NA
Q3U7R1	Esyt1	0.443776	1.0803	NA
Q3U962	Col5a2	0.553198	1.23899	NA
Q3U9G9	Lbr	0.548784	0.958167	NA
Q3UBX0	Tmem109	0.487819	0.943486	NA
Q3UDE2	Ttll12	0.0162457	0.762811	NA
Q3UDR8	Yipf3	0.17815	0.724809	NA
Q3UE37	Ube2z	0.0992903	1.10134	NA
Q3UEB3	Puf60	0.448541	0.938673	NA
Q3UFK8	Frmd8	0.0959618	1.27755	NA
Q3UFY7	Nt5c3b	0.704328	1.03284	NA
Q3UFY8	Trmt10c	0.614903	1.09562	NA
Q3UGC7	Eif3j1	0.10542	0.911756	NA
Q3UGR5	Hdhd2	0.0268689	0.874841	NA
Q3UH60	Dip2b	0.533051	1.12427	NA
Q3UH68	Limch1	0.799573	1.01743	NA
Q3UHB1	Nt5dc3	0.239277	0.926239	NA
Q3UHC7	Dab2ip	0.611513	1.68642	NA
Q3UHD3	Mtus2	0.0467515	1.15874	NA
Q3UHD6	Snx27	0.0662671	0.907012	NA
Q3UHJ0	Aak1	0.310339	0.937796	NA
Q3UHX2	Pdap1	0.369469	0.919155	NA
Q3UHZ5	Lmod2	0.208383	0.915729	NA
Q3UI43	Babam1	0.213596	1.26627	NA
Q3UIJ9	Myzap	0.806377	1.02571	NA
Q3UIU2	Ndufb6	0.0130719	1.16114	NA
Q3UIZ8	Mylk3	0.637364	0.968406	NA
Q3UJB0	Sf3b2	0.588256	1.03205	NA
Q3UJB3	Lrrc14b	0.879858	0.979795	NA
Q3UJB9	Edc4	0.0302265	0.814515	NA
Q3UJD6	Usp19	0.695082	0.900074	NA
Q3UJU9	Rmdn3	0.363162	0.87493	NA
Q3UKC1	Tax1bp1	0.949907	1.14833	NA
Q3UKJ7	Smu1	0.360213	0.844176	NA
Q3ULD5	Mccc2	0.34529	0.952462	NA
Q3ULF4	Spg7	0.485532	0.950869	NA
Q3ULJ0	Gpd1l	0.124197	0.92429	NA
Q3ULL6	Upf3b	0.693124	1.01024	NA
Q3ULM6	Uspl1	0.882892	1.17104	NA
Q3ULW8	Parp3	0.0973904	1.54572	NA
Q3UM45	Ppp1r7	0.318143	0.949918	NA
Q3UMC0	Spata5	0.265509	0.846202	NA
Q3UMF0	Cobll1	0.273506	1.07873	NA
Q3UMR5	Mcu	0.280342	0.914756	NA
Q3UMT1	Ppp1r12c	0.224929	1.46241	NA
Q3UMW7	Mapkapk3	0.293706	0.838078	NA
Q3UN02	Lclat1	0.0461109	1.14317	NA
Q3UNZ8	Cryzl2	0.718955	1.01413	NA
Q3UPH1	Prrc1	0.46452	1.05683	NA
Q3UPL0	Sec31a	0.583737	0.970206	NA
Q3UQ28	Pxdn	0.0177637	0.710046	NA
Q3UQ84	Tars2	0.620883	0.973737	NA
Q3UQN2	Fcho2	0.387373	2.38403	NA
Q3UQS2	Lsmem1	0.260275	0.87809	NA
Q3UQS8	Rbm20	0.0315754	1.27559	NA
Q3UR97	Snx21	0.632383	0.952844	NA
Q3URD3	Slmap	0.00222804	0.834083	NA
Q3URE1	Acsf3	0.31968	0.943093	NA
Q3URS9	Ccdc51	0.114931	0.823511	NA
Q3UTJ2	Sorbs2	0.924757	1.00739	NA
Q3UUI3	Them4	0.311947	0.932673	NA
Q3UV17	Krt76	0.553974	1.1569	NA
Q3UV70	Pdp1	0.275038	1.09438	NA
Q3UVK0	Ermp1	0.745529	1.06092	NA
Q3UW53	Niban1	0.837301	1.01257	NA
Q3UX10	Tubal3	0.147653	0.912364	NA
Q3UZ39	Lrrfip1	0.200675	0.909619	NA
Q3UZA1	Rcsd1	0.304787	0.936781	NA
Q3UZP4	Svip	0.441417	1.11102	NA
Q3V009	Tmed1	0.0631703	1.22526	NA
Q3V132	Slc25a31	0.297629	1.26802	NA
Q3V1B8	Gal3st4	0.190311	0.735619	NA
Q3V1L4	Nt5c2	0.0756891	0.885353	NA
Q3V384	Afg1l	0.163245	0.910211	NA
Q3V3R4	Itga1	0.450173	0.946505	NA
Q3V460	Smim26	0.180905	0.912433	NA
Q3V4B5	Commd6	0.324783	0.90423	NA
Q3ZK22	Vezt	0.394485	0.778961	NA
Q499X9	Mars2	0.923453	1.00738	NA
Q4ACU6	Shank3	0.647965	1.16301	NA
Q4KML4	Abracl	0.296128	1.06963	NA
Q4KMM3	Oxr1	0.217568	1.51294	NA
Q4PJX1	Odr4	0.409206	1.13582	NA
Q4PZA2	Ece1	0.154494	1.15396	NA
Q4U4S6	Xirp2	0.342966	0.924962	NA
Q4VAA2	Cdv3	0.143649	1.09105	NA
Q4VAE3	Tmem65	0.0563527	0.849227	NA
Q4VBD2	Tapt1	0.0585688	0.672638	NA
Q4ZJN1	C1qtnf9	0.275456	0.749468	NA
Q501J2	Antkmt	0.00855339	1.32495	NA
Q501J6	Ddx17	0.29143	1.09955	NA
Q504M2	Pdp2	0.00495475	0.682171	NA
Q505B7	Zbtb8os	0.349859	1.17835	NA
Q505D7	Opa3	0.237986	0.928742	NA
Q505F5	Lrrc47	0.00880798	1.22756	NA
Q52KI8	Srrm1	0.979578	0.961687	NA
Q52KR3	Prune2	0.0476784	0.69688	NA
Q566J8	Coq8b	0.229299	1.30115	NA
Q569Z5	Ddx46	0.759982	1.03945	NA
Q569Z6	Thrap3	0.289101	1.07739	NA
Q571I9	Aldh16a1	0.805124	1.06097	NA
Q58A65	Spag9	0.0938905	1.09104	NA
Q59J78	Ndufaf2	0.688152	0.980934	NA
Q5BKP2	Usp13	0.469302	1.12799	NA
Q5DTJ9	Mypn	0.751724	1.01903	NA
Q5EBG6	Hspb6	0.0578844	0.888943	NA
Q5EBG8		0.744467	1.10675	NA
Q5F285	Tmem256	0.314193	0.910983	NA
Q5FW52	Mlip	0.944608	0.997691	NA
Q5FW53	Mybphl	0.0169526	0.821488	NA
Q5FWK3	Arhgap1	0.975682	0.999109	NA
Q5GIG6	Tnni3k	0.651171	1.02798	NA
Q5H8C4	Vps13a	0.0121021	0.742544	NA
Q5HZI9	Slc25a51	0.476432	0.831832	NA
Q5I043	Usp28	0.744591	1.07576	NA
Q5I1X5	Ppp1r13l	0.189518	1.12026	NA
Q5IRJ6	Slc30a9	0.242981	0.91886	NA
Q5M8N0	Cnrip1	0.35357	1.15357	NA
Q5M8N4	Sdr39u1	0.0927697	0.814697	NA
Q5NBX1	Cobl	0.145323	0.699506	NA
Q5NCF2	Trappc1	0.763952	1.03873	NA
Q5NCI0	Urgcp	0.195639	3.57151	NA
Q5NCS9	Mief2	0.0500351	1.36247	NA
Q5ND29	Rilp	0.76252	1.01793	NA
Q5PRF0	Heatr5a	0.620561	0.986253	NA
Q5RKZ7	Mocs1	0.765602	1.13554	NA
Q5RL79	Krtcap2	0.955063	1.11886	NA
Q5SQY2	Bod1	0.266976	0.82734	NA
Q5SRX1	Tom1l2	0.504904	1.08478	NA
Q5SSK3	Tefm	0.114692	1.09407	NA
Q5SSW2	Psme4	0.293136	0.947969	NA
Q5SUC9	Sco1	0.150376	0.883449	NA
Q5SUF2	Luc7l3	0.696519	1.0433	NA
Q5SUR0	Pfas	0.919559	0.997728	NA
Q5SVR0	Tbc1d9b	0.231762	1.2758	NA
Q5SW19	Cluh	0.978668	1.00073	NA
Q5SWT3	Slc25a35	0.00351157	0.768586	NA
Q5SWU9	Acaca	0.0543053	1.5793	NA
Q5SYD0	Myo1d	0.484742	1.20859	NA
Q5U3K5	Rabl6	0.456656	0.899276	NA
Q5U430	Ubr3	0.418328	1.09378	NA
Q5U458	Dnajc11	0.0128846	0.853573	NA
Q5U4D9	Thoc6	0.129286	1.40542	NA
Q5XJY4	Parl	0.29252	0.936724	NA
Q5XJY5	Arcn1	0.0312425	0.764917	NA
Q5XKN4	Jagn1	0.562645	1.06467	NA
Q5XPI3	Rnf123	0.056179	0.782258	NA
Q60590	Orm1	0.687185	1.33047	NA
Q60597	Ogdh	0.624589	1.03031	NA
Q60598	Cttn	0.253682	1.06894	NA
Q60605	Myl6	0.594239	0.967535	NA
Q60631	Grb2	0.268086	0.922235	NA
Q60634	Flot2	0.240458	0.912257	NA
Q60648	Gm2a	0.949123	1.02585	NA
Q60649	Clpb	0.517036	0.955609	NA
Q60668	Hnrnpd	0.94913	0.995947	NA
Q60675	Lama2	0.0668239	1.12716	NA
Q60676	Ppp5c	0.056177	0.884523	NA
Q60692	Psmb6	0.494302	0.962341	NA
Q60710	Samhd1	0.158297	0.90488	NA
Q60714	Slc27a1	0.211384	1.08715	NA
Q60715	P4ha1	0.414732	0.92944	NA
Q60716	P4ha2	0.360094	0.731009	NA
Q60737	Csnk2a1	0.716743	0.982669	NA
Q60739	Bag1	0.345165	1.0845	NA
Q60749	Khdrbs1	0.345304	0.909148	NA
Q60759	Gcdh	0.410014	1.05233	NA
Q60766	Irgm1	0.623155	1.19144	NA
Q60770	Stxbp3	0.371386	1.07531	NA
Q60809	Cnot7	0.551051	1.08675	NA
Q60823	Akt2	0.396903	0.899097	NA
Q60847	Col12a1	0.10402	0.686982	NA
Q60854	Serpinb6	0.000545426	1.26523	NA
Q60864	Stip1	0.00251786	0.746207	NA
Q60865	Caprin1	0.253768	0.929725	NA
Q60866	Pter	0.442226	0.906979	NA
Q60870	Reep5	0.463141	1.15299	NA
Q60876	Eif4ebp1	0.0966436	1.38924	NA
Q60902	Eps15l1	0.205864	1.23839	NA
Q60930	Vdac2	0.000787826	1.28453	NA
Q60931	Vdac3	0.0938513	0.891612	NA
Q60932	Vdac1	0.217514	0.929399	NA
Q60935	Art1	0.0344745	0.785563	NA
Q60936	Coq8a	0.00196753	0.81019	NA
Q60952	Cep250	0.911045	1.03657	NA
Q60960	Kpna1	0.00242379	0.77264	NA
Q60972	Rbbp4	0.308564	1.0849	NA
Q60973	Rbbp7	0.574814	1.04574	NA
Q60994	Adipoq	0.557493	0.954924	NA
Q60996	Ppp2r5c	0.901115	0.997872	NA
Q61001	Lama5	0.482858	1.0416	NA
Q61011	Gnb3	0.370306	1.06627	NA
Q61033	Tmpo	0.253245	1.07804	NA
Q61035	Hars1	0.0697077	0.88107	NA
Q61037	Tsc2	0.382676	0.768651	NA
Q61074	Ppm1g	0.512859	1.35686	NA
Q61081	Cdc37	0.234852	0.882478	NA
Q61102	Abcb7	5.81131e-05	1.54924	up
Q61129	Cfi	0.763696	1.01119	NA
Q61133	Gstt2	0.187802	0.785175	NA
Q61147	Cp	0.623981	1.06798	NA
Q61151	Ppp2r5e	0.230152	1.07253	NA
Q61160	Fadd	0.113591	1.14271	NA
Q61166	Mapre1	0.164821	0.888597	NA
Q61171	Prdx2	0.995168	0.999401	NA
Q61187	Tsg101	0.0428841	0.815853	NA
Q61191	Hcfc1	0.134584	1.08269	NA
Q61193	Rgl2	0.0798262	1.20367	NA
Q61205	Pafah1b3	0.760691	0.954486	NA
Q61206	Pafah1b2	0.122359	0.867262	NA
Q61207	Psap	0.571441	1.03949	NA
Q61210	Arhgef1	0.117206	1.22204	NA
Q61233	Lcp1	0.227608	0.915084	NA
Q61234	Snta1	0.779127	1.01598	NA
Q61235	Sntb2	0.354525	1.17496	NA
Q61239	Fnta	0.297978	1.08238	NA
Q61247	Serpinf2	0.195708	0.832525	NA
Q61249	Igbp1	0.0576868	0.813806	NA
Q61292	Lamb2	0.294888	1.08129	NA
Q61316	Hspa4	0.00543209	0.852955	NA
Q61334	Bcap29	0.333212	0.854495	NA
Q61335	Bcap31	0.480825	1.14348	NA
Q61387	Cox7a2l	0.370966	1.39938	NA
Q61398	Pcolce	0.113109	0.801758	NA
Q61411	Hras	0.768237	1.0539	NA
Q61418	Clcn4	0.190173	0.90948	NA
Q61425	Hadh	0.0155393	0.821289	NA
Q61464	Znf638	0.844928	15.4124	NA
Q61466	Smarcd1	0.230451	1.21001	NA
Q61510	Trim25	0.0226862	1.53266	up
Q61543	Glg1	0.00407519	0.795623	NA
Q61545	Ewsr1	0.766657	1.02052	NA
Q61548	Snap91	0.688688	1.06511	NA
Q61550	Rad21	0.0046202	2.18545	up
Q61553	Fscn1	0.346553	0.938533	NA
Q61554	Fbn1	0.0194969	1.25216	NA
Q61559	Fcgrt	0.561098	1.56808	NA
Q61578	Fdxr	0.227794	1.12333	NA
Q61581	Igfbp7	0.391277	0.90358	NA
Q61584	Fxr1	0.795868	0.985368	NA
Q61595	Ktn1	0.803085	0.98554	NA
Q61598	Gdi2	0.146893	0.931066	NA
Q61599	Arhgdib	0.926886	0.990322	NA
Q61646	Hp	0.885712	1.11586	NA
Q61655	Ddx19a	0.645087	1.03398	NA
Q61656	Ddx5	0.0421895	1.12715	NA
Q61686	Cbx5	0.774691	0.970116	NA
Q61702	Itih1	0.170891	1.16544	NA
Q61703	Itih2	0.545938	1.10592	NA
Q61704	Itih3	0.0810528	1.68969	NA
Q61730	Il1rap	0.284383	0.91601	NA
Q61733	Mrps31	0.152966	1.1404	NA
Q61735	Cd47	0.41675	0.890667	NA
Q61738	Itga7	0.242465	0.93633	NA
Q61739	Itga6	0.649656	0.975674	NA
Q61743	Kcnj11	0.374902	1.10242	NA
Q61749	Eif2b4	0.101779	0.849743	NA
Q61768	Kif5b	0.0406119	0.889808	NA
Q61792	Lasp1	0.35733	1.04242	NA
Q61830	Mrc1	0.349484	1.05591	NA
Q61831	Mapk10	0.873033	1.06969	NA
Q61838	Pzp	0.175486	1.25104	NA
Q61879	Myh10	0.0200999	0.822904	NA
Q61937	Npm1	0.779872	0.982259	NA
Q61941	Nnt	0.218045	1.22765	NA
Q61990	Pcbp2	0.175499	0.934992	NA
Q62000	Ogn	0.352117	0.939322	NA
Q62009	Postn	0.0451859	1.2167	NA
Q62048	Pea15	0.30731	1.1426	NA
Q62059	Vcan	0.523246	0.929859	NA
Q62077	Plcg1	0.0475986	1.21332	NA
Q62086	Pon2	0.415714	0.883899	NA
Q62087	Pon3	0.228551	1.10136	NA
Q62093	Srsf2	0.20064	1.23346	NA
Q62095	Ddx3y	0.203008	0.690924	NA
Q62147	Sspn	0.980217	1.02186	NA
Q62159	Rhoc	0.0876392	0.834737	NA
Q62165	Dag1	0.976118	0.987168	NA
Q62167	Ddx3x	0.5215	1.0365	NA
Q62176	Rbm38	0.0660696	0.778818	NA
Q62186	Ssr4	0.961255	1.00115	NA
Q62188	Dpysl3	0.00692712	0.840518	NA
Q62189	Snrpa	0.496511	1.04261	NA
Q62219	Tgfb1i1	0.191411	1.51459	NA
Q62234	Myom1	0.411746	0.949092	NA
Q62241	Snrpc	0.107435	1.10425	NA
Q62261	Sptbn1	0.785932	1.01956	NA
Q62318	Trim28	0.175253	1.05906	NA
Q62348	Tsn	0.00264968	1.41192	NA
Q62351	Tfrc	0.00672876	0.791128	NA
Q62376	Snrnp70	0.816133	0.98824	NA
Q62393	Tpd52	0.32757	0.93165	NA
Q62406	Irak1	0.416595	1.86763	NA
Q62407	Speg	0.215317	0.947961	NA
Q62417	Sorbs1	0.95623	1.00228	NA
Q62418	Dbnl	0.328943	1.11033	NA
Q62419	Sh3gl1	0.12889	0.668021	NA
Q62422	Ostf1	0.159512	0.778117	NA
Q62425	Ndufa4	0.0827848	1.13967	NA
Q62426	Cstb	0.186041	0.880089	NA
Q62432	Smad2	0.401181	0.908374	NA
Q62433	Ndrg1	0.234928	1.11435	NA
Q62446	Fkbp3	0.143412	0.919184	NA
Q62448	Eif4g2	0.788002	1.04737	NA
Q62465	Vat1	0.815897	1.01239	NA
Q62523	Zyx	0.997984	1.00622	NA
Q63739	Ptp4a1	0.463427	1.22379	NA
Q63810	Ppp3r1	0.235728	1.11444	NA
Q63829	Commd3	0.337486	1.05513	NA
Q63844	Mapk3	0.381881	1.10235	NA
Q63850	Nup62	0.197767	0.766167	NA
Q63918	Cavin2	0.14701	0.909801	NA
Q63932	Map2k2	0.903981	1.00564	NA
Q63943	Mef2d	0.0690064	0.805587	NA
Q63961	Eng	0.0878564	0.900428	NA
Q64010	Crk	0.667677	0.972818	NA
Q64012	Raly	0.900285	0.977516	NA
Q64105	Spr	0.144206	0.931207	NA
Q64133	Maoa	0.309477	1.08966	NA
Q64152	Btf3	0.6295	1.02274	NA
Q64191	Aga	0.91488	1.06098	NA
Q641K1	Agtpbp1	0.0781561	1.32813	NA
Q64213	Sf1	0.532787	0.956113	NA
Q64261	Cdk6	0.0412741	0.698728	NA
Q64310	Surf4	0.330257	0.922791	NA
Q64314	Cd34	0.900791	0.982829	NA
Q64332	Syn2	0.889535	1.00403	NA
Q64337	Sqstm1	0.240115	1.15936	NA
Q64339	Isg15	0.78835	1.13448	NA
Q64362	Aktip	0.000891194	1.45131	NA
Q64433	Hspe1	0.0193621	0.875022	NA
Q64442	Sord	0.984832	1.0055	NA
Q64444	Ca4	0.821113	1.02894	NA
Q64449	Mrc2	0.577859	0.94352	NA
Q64462	Cyp4b1	0.524029	0.955762	NA
Q64471	Gstt1	0.0221074	0.747347	NA
Q64511	Top2b	0.726645	1.03111	NA
Q64514	Tpp2	0.709149	0.981898	NA
Q64516	Gk	0.335026	0.928994	NA
Q64518	Atp2a3	0.783171	0.96751	NA
Q64520	Guk1	0.90919	1.01449	NA
Q64521	Gpd2	0.906829	0.995956	NA
Q64524	H2bc21	0.138586	1.30422	NA
Q64669	Nqo1	0.152357	1.09397	NA
Q64674	Srm	0.171053	0.865058	NA
Q64726	Azgp1	0.610706	0.913349	NA
Q64727	Vcl	0.746852	0.983302	NA
Q64735	Cr1l	0.512911	0.953353	NA
Q64737	Gart	0.0126143	1.34434	NA
Q65CL1	Ctnna3	0.0608837	1.16502	NA
Q66GT5	Ptpmt1	0.0744167	0.786087	NA
Q66JS6	Eif3j2	0.203776	0.784103	NA
Q66JZ4	TCAIM	0.643028	0.968298	NA
Q68EF0	Rab3ip	0.00510163	1.31384	NA
Q68FD5	Cltc	0.715084	0.980829	NA
Q68FE2	Atg9a	0.0471896	1.14658	NA
Q68FF6	Git1	0.353864	1.39251	NA
Q68FH0	Pkp4	0.505938	1.09389	NA
Q68FH4	Galk2	0.441118	0.925008	NA
Q68FL6	Mars1	0.014387	0.851257	NA
Q69Z99	Znf512	0.0865615	1.1552	NA
Q69ZP3	Pnkd	0.638973	0.970717	NA
Q69ZR2	Hectd1	0.451272	0.960013	NA
Q69ZS7	Hbs1l	0.0386359	0.783256	NA
Q69ZW3	Ehbp1	0.496088	0.703459	NA
Q69ZX8	Ablim3	0.421162	1.18924	NA
Q6A068	Cdc5l	0.985104	1.10175	NA
Q6A0A9	FAM120A	0.35297	0.947996	NA
Q6A0D4	Rftn1	0.137861	0.817496	NA
Q6A4J8	Usp7	0.0619749	0.788955	NA
Q6DFW4	Nop58	0.415977	0.92934	NA
Q6DFX2	Antxr2	0.408199	0.929238	NA
Q6DFZ1	Gbf1	0.00733976	1.35562	NA
Q6DID3	Scaf8	0.324392	0.866525	NA
Q6DVA0	Lemd2	0.979265	1.01704	NA
Q6GQT9	Nomo1	0.0839092	0.874409	NA
Q6IR34	Gpsm1	0.0660617	0.81518	NA
Q6IRU2	Tpm4	0.748986	0.957982	NA
Q6IRU5	Cltb	0.393788	1.20246	NA
Q6KAR6	Exoc3	0.463814	0.931288	NA
Q6KAU4	Mvb12b	0.0859527	0.713188	NA
Q6NSQ9	G6pc3	0.102087	0.756205	NA
Q6NSR8	Npepl1	0.0308878	0.799221	NA
Q6NT99	Dusp23	0.0320133	0.792086	NA
Q6NVE9	Pptc7	0.408976	1.04813	NA
Q6NVF9	Cpsf6	0.32233	1.66015	NA
Q6NZC7	Sec23ip	0.0371489	0.819288	NA
Q6NZJ6	Eif4g1	0.0508403	0.885766	NA
Q6NZR5	Skiv2l	0.724643	1.07268	NA
Q6P069	Sri	0.553849	1.04389	NA
Q6P1B1	Xpnpep1	0.867045	1.00821	NA
Q6P1F6	Ppp2r2a	0.905961	1.00471	NA
Q6P2B1	Tnpo3	0.696312	0.971062	NA
Q6P3A8	Bckdhb	0.206848	1.10032	NA
Q6P3D0	Nudt16	0.886279	1.00625	NA
Q6P3E7	Hdac10	0.192647	2.09693	NA
Q6P3Z3	Thap4	0.220292	1.32531	NA
Q6P4S6	Sik3	0.952406	1.07541	NA
Q6P4T2	Snrnp200	0.0833476	0.883395	NA
Q6P542	Abcf1	0.0385024	0.761741	NA
Q6P5E4	Uggt1	0.522368	1.03143	NA
Q6P5E6	Gga2	0.450192	0.821971	NA
Q6P5F9	Xpo1	0.0534967	0.879291	NA
Q6P5H2	Nes	0.23253	0.791254	NA
Q6P5H6	Frmd5	0.379811	0.842296	NA
Q6P6I6	Polr2m	0.590601	0.720971	NA
Q6P6M5	Pex11g	0.920681	1.06305	NA
Q6P6M7	Sepsecs	0.07219	0.82412	NA
Q6P8I6	Cox11	0.999249	1.00498	NA
Q6P8J7	Ckmt2	0.118424	1.1075	NA
Q6P8M1	Tatdn1	0.279778	1.11982	NA
Q6P8X1	Snx6	0.554009	1.68735	NA
Q6P9N1	Hycc1	0.465588	1.14238	NA
Q6P9R2	Oxsr1	0.387255	0.923838	NA
Q6PA06	Atl2	0.00290925	1.39085	NA
Q6PAM0	Prkab2	0.00430626	0.711511	NA
Q6PAR0	Klhdc10	0.790304	0.947172	NA
Q6PAR5	Gapvd1	0.565302	0.953457	NA
Q6PAV2	Herc4	0.00692462	0.810279	NA
Q6PB44	Ptpn23	0.0606652	1.32309	NA
Q6PB66	Lrpprc	0.04858	0.90871	NA
Q6PCP5	Mff	0.0861576	1.09295	NA
Q6PD03	Ppp2r5a	0.991536	1.0165	NA
Q6PD19	Armh3	0.65501	0.865519	NA
Q6PD26	Pigs	0.973657	1.0193	NA
Q6PD31	Trak1	0.706627	0.972073	NA
Q6PDG5	Smarcc2	0.34143	1.11723	NA
Q6PDG8	Mon1a	0.534422	0.967825	NA
Q6PDH0	Phldb1	0.0740617	0.846192	NA
Q6PDI5	Ecpas	0.0192811	0.876462	NA
Q6PDI6	Mindy2	0.362498	0.925399	NA
Q6PDL0	Dync1li2	0.489424	1.04886	NA
Q6PDM2	Srsf1	0.338557	1.2485	NA
Q6PDN3	Mylk	0.909827	0.994368	NA
Q6PDQ2	Chd4	0.106931	0.767051	NA
Q6PDY2	Ado	0.10795	1.17597	NA
Q6PE01	Snrnp40	0.0146281	1.33281	NA
Q6PE15	Abhd10	0.899799	1.00138	NA
Q6PEB6	Mob4	0.011481	1.2722	NA
Q6PER3	Mapre3	0.167242	0.864334	NA
Q6PF93	Pik3c3	0.257856	1.54589	NA
Q6PFD9	Nup98	0.0102128	1.79302	up
Q6PFR5	Tra2a	0.085363	1.5569	NA
Q6PGB8	Smarca1	0.0481087	0.711371	NA
Q6PGC1	Dhx29	0.260662	0.776854	NA
Q6PGF7	Exoc8	0.657618	1.15029	NA
Q6PGK3	2700097O09Rik	0.934899	0.897281	NA
Q6PHN9	Rab35	0.00054596	0.775942	NA
Q6PHQ9	Pabpc4	0.0533122	0.87026	NA
Q6PHZ2	Camk2d	0.0306552	0.883387	NA
Q6PIE5	Atp1a2	0.41653	1.04721	NA
Q6PIU9		0.465281	1.26453	NA
Q6PNC0	Dmxl1	0.376651	1.15989	NA
Q6Q477	Atp2b4	0.894534	1.02135	NA
Q6Q899	Rigi	0.00143126	0.685562	NA
Q6QD59	Bnip1	0.160872	0.895562	NA
Q6R0H7	Gnas	0.0345741	0.882823	NA
Q6RUT7	Ccsmst1	0.0391323	0.788361	NA
Q6SKR2	N6amt1	0.925926	1.15281	NA
Q6T3U4	Npc1l1	0.0175383	2.2538	up
Q6TCG2	Paqr9	0.893192	1.01303	NA
Q6TEK5	Vkorc1l1	0.102481	0.843596	NA
Q6URW6	Myh14	0.28311	1.07997	NA
Q6W8Q3	Pcp4l1	0.650273	1.2993	NA
Q6WKZ8	Ubr2	0.0516156	1.94782	NA
Q6WVG3	Kctd12	0.342883	0.960224	NA
Q6X893	Slc44a1	0.0231278	1.34906	NA
Q6XPS7	Tha1	0.455221	0.950391	NA
Q6Y685	Tacc1	0.0865662	0.764155	NA
Q6YI28	Lypd8l	0.0760694	1.30757	NA
Q6ZPF4	Fmnl3	0.457195	0.913009	NA
Q6ZPJ3	Ube2o	0.557635	0.919324	NA
Q6ZPR5	Smpd4	0.164899	0.781098	NA
Q6ZPU9	Kifbp	0.959289	1.12594	NA
Q6ZQ38	Cand1	0.0720605	0.92275	NA
Q6ZQ58	Larp1	0.192069	0.906183	NA
Q6ZQ73	Cand2	0.0116101	1.18546	NA
Q6ZQB6	Ppip5k2	0.0648117	1.15347	NA
Q6ZQI3	Mlec	0.0539582	0.871154	NA
Q6ZWM4	Lsm8	0.0301751	1.33309	NA
Q6ZWN5	Rps9	0.0155122	0.768671	NA
Q6ZWQ0	Syne2	0.0866961	1.99153	NA
Q6ZWQ7	Spcs3	0.0093931	2.71126	up
Q6ZWR6	Syne1	0.756312	1.04647	NA
Q6ZWU9	Rps27	0.323931	0.892793	NA
Q6ZWV3	Rpl10	0.0801266	0.798309	NA
Q6ZWV7	Rpl35	0.208233	0.88666	NA
Q6ZWX6	Eif2s1	0.096913	0.909923	NA
Q6ZWZ2	Ube2r2	0.0236962	1.47964	NA
Q70KF4	Cmya5	0.226527	0.923737	NA
Q71FD7	Fblim1	0.705614	1.02164	NA
Q71LX4	Tln2	0.175318	1.07344	NA
Q71RI9	Kyat3	0.197928	0.925893	NA
Q76LL6	Fhod3	0.964844	1.00313	NA
Q76LS9	Mindy1	0.201364	1.32437	NA
Q76MZ3	Ppp2r1a	0.231838	0.941087	NA
Q78IK2	Atp5mk	0.914167	0.988066	NA
Q78IK4	Apool	0.0601958	0.841582	NA
Q78J03	Msrb2	0.0944977	0.842145	NA
Q78JE5	Fbxo22	0.489121	0.935311	NA
Q78JW9	Ubfd1	0.630822	1.50538	NA
Q78PY7	Snd1	0.152318	0.917225	NA
Q78RX3	Smim12	0.00995119	1.28588	NA
Q78XF5	Ostc	0.833935	1.02388	NA
Q78YZ6	Scoc	0.0420647	1.17271	NA
Q78ZA7	Nap1l4	0.661938	0.973155	NA
Q791T5	Mtch1	0.0159969	0.7007	NA
Q791V5	Mtch2	0.0789006	0.797806	NA
Q792Z1	Try10	0.124092	0.790578	NA
Q7M6Y3	Picalm	0.284875	0.950497	NA
Q7TMB8	Cyfip1	0.848411	1.02309	NA
Q7TMF3	Ndufa12	0.245629	1.06544	NA
Q7TMK9	Syncrip	0.194815	0.90612	NA
Q7TMM9	Tubb2a	0.000123722	1.50353	up
Q7TMQ7	Wdr91	0.000611	0.749424	NA
Q7TMR0	Prcp	0.935096	1.3645	NA
Q7TMS5	Abcg2	0.385517	0.893773	NA
Q7TMW6	Ciao3	0.948398	1.08665	NA
Q7TMY8	Huwe1	0.107791	1.09368	NA
Q7TN29	Smap2	0.743265	1.03412	NA
Q7TN99	Cpeb3	0.996189	1.00448	NA
Q7TNC4	Luc7l2	0.778872	0.989734	NA
Q7TNC9	Inpp5a	0.370667	0.911135	NA
Q7TNG5	Eml2	0.822558	0.987377	NA
Q7TNG8	Ldhd	0.166345	0.89012	NA
Q7TNL5	Ppp2r5d	0.0559186	0.789389	NA
Q7TNL9	Chchd10	0.0168534	1.28916	NA
Q7TNS2	Micos10	0.9619	1.10893	NA
Q7TNV0	Dek	0.380874	1.13255	NA
Q7TPD0	Ints3	0.249477	0.794769	NA
Q7TPD2	Fam185a	0.153185	0.738347	NA
Q7TPR4	Actn1	0.553903	1.08236	NA
Q7TPV4	Mybbp1a	0.858276	1.03127	NA
Q7TPW1	Nexn	0.0190278	0.785998	NA
Q7TQ48	Srl	0.492176	1.04248	NA
Q7TQ95	Lnpk	0.804453	1.02336	NA
Q7TQA3	Sdr16c5	0.52274	1.06497	NA
Q7TQD2	Tppp	0.799053	0.985212	NA
Q7TQG1	Plekha6	0.460408	1.14325	NA
Q7TQH0	Atxn2l	0.690004	0.903316	NA
Q7TQI3	Otub1	0.370313	0.950318	NA
Q7TSC1	Prrc2a	0.728315	1.05347	NA
Q7TSE6	Stk38l	0.804683	1.07398	NA
Q7TSH2	Phkb	0.514798	1.05759	NA
Q7TSI3	Ppp6r1	0.732193	1.04066	NA
Q7TSQ8	Pdpr	0.382256	0.938135	NA
Q7TSV4	Pgm2	0.0750621	1.2017	NA
Q7TT50	Cdc42bpb	0.78178	0.980404	NA
Q80SU7	Gvin1	0.760404	0.879288	NA
Q80SW1	Ahcyl1	0.0195751	0.7501	NA
Q80SZ7	Gng5	0.571367	0.947423	NA
Q80TA1	Selenoi	0.962666	1.02562	NA
Q80TH2	Erbin	0.909279	0.980303	NA
Q80TL7	Mon2	0.37679	1.09238	NA
Q80TM9	Nisch	0.221798	0.853402	NA
Q80TV8	Clasp1	0.215608	0.940668	NA
[truncated: 2,113 more rows]
