# Supplementary material for: Proteomic and ubiquitinome analysis reveal that microgravity affects glucose metabolism of mouse hearts by remodeling non-degradative ubiquitination
Source: PLoS One. 2024 Nov 14;19(11):e0313519. doi: 10.1371/journal.pone.0313519 (PMC11563481; doi:10.1371/journal.pone.0313519)
Supplement: S2 Table — (XLSX) [file pone.0313519.s003.xlsx]

## Sheet: Table S2
S2 Table. Differential ubiquitination sites identified by ubiquitinomic analysis
PG.ProteinGroups	Ubquitination sites	P.Value	Log2 Foldchange (FC)	group
P41233	Abca1_K2019_M2	0.119311	1.41516	NA
P41233	Abca1_K2023_M1	0.193174	1.26622	NA
P41233	Abca1_K2023_M2	0.119311	1.41516	NA
Q8R420	Abca3_K640_M1	0.500745	0.840828	NA
Q91V24	Abca7_K1799_M1	0.0249148	1.99074	up
O35379	Abcc1_K497_M1	0.00183906	0.570093	down
B2RUS7	Abcc8_K1365_M1	0.07234	0.683476	NA
P70170	Abcc9_K1429_M1	0.259578	1.4868	NA
P70170	Abcc9_K203_M1	0.690175	1.03285	NA
P70170	Abcc9_K250_M1	0.149178	0.712236	NA
P70170	Abcc9_K514_M1	0.180466	1.35603	NA
P70170	Abcc9_K630_M1	0.887575	1.00096	NA
P70170	Abcc9_K894_M1	0.0218697	1.44678	NA
P55096	Abcd3_K260_M1	0.0856648	0.834047	NA
P61222	Abce1_K121_M1	0.292777	0.797965	NA
P56485	Ackr3_K328_M1	0.865587	0.986686	NA
P56485	Ackr3_K337_M1	0.0459839	0.805939	NA
P56485	Ackr3_K342_M1	0.220551	0.865597	NA
P28271	Aco1_K79_M1	0.513803	1.05675	NA
P41216	Acsl1_K208_M1	0.0198817	0.756308	NA
P41216	Acsl1_K357_M1	0.314203	1.17795	NA
P41216	Acsl1_K420_M1	0.543684	0.736345	NA
P41216	Acsl1_K428_M1	0.0212625	0.738612	NA
P41216	Acsl1_K512_M1	0.34793	0.908736	NA
P41216	Acsl1_K518_M1	0.210777	1.13285	NA
P41216	Acsl1_K644_M1	0.880099	0.914915	NA
Q91WC3	Acsl6_K246_M1	0.582019	1.06801	NA
P62737	Acta2_K115_M1	0.807821	1.01537	NA
P62737	Acta2_K193_M1	0.0396885	2.12743	up
P62737	Acta2_K217_M1	0.626331	0.983776	NA
P62737	Acta2_K293_M1	0.267371	1.11386	NA
P62737	Acta2_K317_M1	0.506421	1.05638	NA
P62737	Acta2_K328_M1	0.671167	0.961671	NA
P62737	Acta2_K330_M1	0.447826	0.914773	NA
P62737	Acta2_K52_M1	0.607828	0.912401	NA
P62737	Acta2_K52_M2	0.597852	1.07273	NA
P62737	Acta2_K63_M1	0.240183	0.89689	NA
P62737	Acta2_K63_M2	0.597852	1.07273	NA
Q7TPR4	Actn1_K312_M1	0.6927	0.968948	NA
Q9JI91	Actn2_K102_M1	0.458361	1.10156	NA
Q9JI91	Actn2_K113_M1	0.0225411	2.24038	up
Q9JI91	Actn2_K271_M1	0.861779	0.830836	NA
Q9JI91	Actn2_K338_M1	0.00303772	1.56943	up
Q9JI91	Actn2_K38_M1	0.00432059	0.65106	down
Q9JI91	Actn2_K405_M1	0.557633	0.951777	NA
Q9JI91	Actn2_K409_M1	0.799771	1.07117	NA
Q9JI91	Actn2_K42_M1	0.00738945	0.439817	down
Q9JI91	Actn2_K420_M1	0.311257	0.885393	NA
Q9JI91	Actn2_K443_M1	0.428863	0.843498	NA
Q9JI91	Actn2_K748_M1	0.369683	0.859195	NA
Q9JI91	Actn2_K864_M1	0.416993	0.628109	NA
Q9JI91	Actn2_K96_M1	0.809419	0.947823	NA
P57780	Actn4_K332_M1	0.590051	1.0691	NA
P57780	Actn4_K422_M1	0.00588281	0.653175	down
G5E8Q8	Adgrf5_K1294_M1	0.189324	1.25611	NA
Q8K209	Adgrg1_K674_M1	0.432858	0.91111	NA
A0A0A6YVU8;Q9JKV1	Adrm1b_K21_M1	0.238611	0.845244	NA
A0A0A6YVU8;Q9JKV1	Adrm1b_K34_M1	0.07505	0.79793	NA
Q9WVK0	Agtrap_K153_M1	0.0283186	4.62615	up
E9Q616	Ahnak_K1260_M1	0.161149	1.3078	NA
E9Q616	Ahnak_K1302_M1	0.312179	1.21625	NA
E9Q616	Ahnak_K941_M1	0.551968	0.875766	NA
Q9R0Y5	Ak1_K21_M1	0.990694	0.992676	NA
P10518	Alad_K87_M1	0.310459	0.768778	NA
P24549	Aldh1a1_K91_M1	0.50341	0.845995	NA
P05064	Aldoa_K108_M1	0.451292	1.10629	NA
P05064	Aldoa_K153_M1	0.031802	2.57783	up
P05064	Aldoa_K200_M1	0.118953	1.23778	NA
P05064	Aldoa_K28_M1	0.00253594	1.31936	NA
P05064	Aldoa_K322_M1	0.686431	0.92142	NA
P05064	Aldoa_K330_M1	0.624595	0.931832	NA
P05064	Aldoa_K42_M1	0.128732	0.833597	NA
O08739	Ampd3_K501_M1	0.140864	1.93092	NA
Q9CR42	Ankrd1_K13_M1	0.000133934	0.311734	down
Q6DFX2	Antxr2_K442_M1	0.322367	1.3053	NA
P07356	Anxa2_K115_M1	0.820368	0.960227	NA
P07356	Anxa2_K324_M1	0.102033	0.541539	NA
P07356	Anxa2_K49_M1	0.699066	1.05036	NA
P48036	Anxa5_K106_M1	0.399993	1.07893	NA
P14824	Anxa6_K135_M1	0.301343	0.734386	NA
P14824	Anxa6_K3_M1	0.89248	0.880286	NA
P14824	Anxa6_K377_M1	0.0968023	0.686775	NA
P14824	Anxa6_K478_M1	0.124307	0.460409	NA
P14824	Anxa6_K99_M1	0.963246	0.874104	NA
P17427	Ap2a2_K631_M1	0.941058	0.985928	NA
P84091	Ap2m1_K224_M1	0.686579	0.938426	NA
P09813	Apoa2_K53_M1	0.590299	1.27066	NA
P09813	Apoa2_K67_M1	0.358182	1.2894	NA
O54794	Aqp7_K287_M1	0.00304307	3.9582	up
Q6ZQ82	Arhgap26_K454_M1	0.621703	1.04378	NA
Q99PT1	Arhgdia_K141_M1	0.776012	0.970081	NA
Q3UPH7	Arhgef40_K189_M1	0.112327	2.30825	NA
Q9Z1K5	Arih1_K140_M1	0.334536	0.756867	NA
Q9Z1K5	Arih1_K314_M1	0.47759	0.727984	NA
Q9D0J4	Arl2_K71_M1	0.54764	0.999884	NA
Q9JKW0	Arl6ip6_K86_M1	0.163099	0.774932	NA
Q9CQW2	Arl8b_K141_M1	0.039535	1.41357	NA
Q8K0L0	Asb2_K211_M1	0.00180866	0.625151	down
Q8VDN2	Atp1a1_K162_M1	0.0396623	1.28567	NA
Q8VDN2	Atp1a1_K21_M1	0.247296	0.859599	NA
Q8VDN2	Atp1a1_K212_M1	0.67636	0.721294	NA
Q8VDN2	Atp1a1_K36_M1	0.841429	0.974874	NA
Q8VDN2	Atp1a1_K444_M1	0.182923	1.26515	NA
Q8VDN2	Atp1a1_K45_M1	0.574705	0.924777	NA
Q8VDN2	Atp1a1_K494_M1	0.663529	1.08378	NA
Q8VDN2	Atp1a1_K661_M1	0.0979079	0.77798	NA
Q8VDN2	Atp1a1_K671_M1	0.109584	2.12281	NA
Q8VDN2	Atp1a1_K727_M1	0.429421	0.823067	NA
Q8VDN2	Atp1a1_K9_M1	0.00974178	0.565691	down
Q6PIE5	Atp1a2_K160_M1	0.325305	1.15907	NA
Q6PIE5	Atp1a2_K357_M1	0.0499065	1.30234	NA
Q6PIE5	Atp1a2_K442_M1	0.748146	1.13506	NA
Q6PIE5	Atp1a2_K59_M1	0.96926	1.07332	NA
Q6PIE5	Atp1a2_K602_M1	0.979001	0.99355	NA
Q6PIE5	Atp1a2_K622_M1	0.130355	0.849429	NA
Q6PIE5	Atp1a2_K695_M1	0.714623	1.66345	NA
Q6PIE5	Atp1a2_K723_M1	0.0701917	1.53894	NA
P14094	Atp1b1_K21_M1	0.000458587	0.653561	down
P14094	Atp1b1_K7_M1	0.277179	1.15236	NA
Q8R429	Atp2a1_K825_M1	0.357187	1.44474	NA
O55143	Atp2a2_K120_M1	0.0749177	0.822598	NA
O55143	Atp2a2_K128_M1	0.0116939	0.648465	down
O55143	Atp2a2_K169_M1	0.947925	1.01163	NA
O55143	Atp2a2_K205_M1	0.00143825	1.49362	NA
O55143	Atp2a2_K252_M1	0.803382	1.01877	NA
O55143	Atp2a2_K436_M1	0.714354	0.822376	NA
O55143	Atp2a2_K460_M1	0.639891	0.920593	NA
O55143	Atp2a2_K481_M1	0.955919	1.31487	NA
O55143	Atp2a2_K502_M1	0.382531	0.906486	NA
O55143	Atp2a2_K510_M1	0.884529	1.01819	NA
O55143	Atp2a2_K514_M1	0.287554	1.35241	NA
O55143	Atp2a2_K533_M1	0.106713	0.793509	NA
O55143	Atp2a2_K541_M1	0.147647	0.839322	NA
O55143	Atp2a2_K571_M1	0.367386	0.856174	NA
O55143	Atp2a2_K611_M1	0.778767	0.96276	NA
O55143	Atp2a2_K628_M1	0.223104	1.15455	NA
O55143	Atp2a2_K650_M1	0.953437	0.996632	NA
O55143	Atp2a2_K711_M1	0.232853	1.97696	NA
O55143	Atp2a2_K712_M1	0.132744	0.857308	NA
O55143	Atp2a2_K757_M1	0.016571	1.56341	up
O55143	Atp2a2_K824_M1	0.432435	1.28182	NA
O55143	Atp2a2_K996_M1	0.00753338	0.524301	down
G5E829	Atp2b1_K62_M1	0.446856	1.15329	NA
Q80XR2	Atp2c1_K906_M1	0.251606	1.17498	NA
Q03265	Atp5f1a_K167_M1	0.628194	1.12387	NA
Q03265	Atp5f1a_K175_M1	0.540276	0.924866	NA
Q03265	Atp5f1a_K194_M1	0.238965	0.771515	NA
Q03265	Atp5f1a_K218_M1	0.978783	0.984294	NA
Q03265	Atp5f1a_K230_M1	0.391112	1.11218	NA
Q03265	Atp5f1a_K316_M1	0.578323	1.07253	NA
Q03265	Atp5f1a_K427_M1	0.816439	0.931231	NA
Q03265	Atp5f1a_K434_M1	0.024461	0.569624	down
Q03265	Atp5f1a_K506_M1	0.34033	1.2216	NA
P56480	Atp5f1b_K133_M1	0.104313	1.27322	NA
P56480	Atp5f1b_K264_M1	0.687736	0.789592	NA
P56480	Atp5f1b_K480_M1	0.163225	1.3838	NA
P56135	Atp5mf_K8_M1	0.505621	1.0632	NA
Q9CQQ7	Atp5pb_K131_M1	0.334052	1.19145	NA
P51863	Atp6v0d1_K343_M1	0.78943	0.904079	NA
P70704	Atp8a1_K1101_M1	0.89907	1.035	NA
P70704	Atp8a1_K27_M1	0.36245	1.42803	NA
P28658	Atxn10_K262_M1	0.610204	0.95618	NA
P70295	Aup1_K250_M1	0.0629611	0.807942	NA
Q60739	Bag1_K283_M1	0.343353	0.872993	NA
Q9JLV1	Bag3_K455_M1	0.025008	0.613602	down
Q9Z1R2	Bag6_K56_M1	0.176815	1.13895	NA
Q9R069	Bcam_K579_M1	0.460539	1.19324	NA
Q8CGN4	Bcorl1_K1491_M1	0.176782	1.31743	NA
P15327	Bpgm_K102_M1	0.933543	0.965558	NA
P15327	Bpgm_K29_M1	0.705305	1.56768	NA
P18572	Bsg_K354_M1	0.540775	1.01822	NA
P18572	Bsg_K370_M1	0.338805	0.841091	NA
Q9ES83	Bves_K122_M1	0.0498171	0.749329	NA
Q9ES83	Bves_K166_M1	0.434425	0.711327	NA
Q9ES83	Bves_K272_M1	0.777052	0.955345	NA
Q9WVT6	Ca14_K324_M1	0.214853	1.26486	NA
Q01815	Cacna1c_K63_M1	0.547021	0.925253	NA
P0DP26;P0DP27;P0DP28	Calm1_K31_M1	0.299944	1.09149	NA
Q6PHZ2	Camk2d_K251_M1	0.72474	1.02871	NA
Q6ZQ73	Cand2_K587_M1	0.0945691	0.692073	NA
P47754	Capza2_K273_M1	0.556172	1.04847	NA
P49817	Cav1_K176_M1	0.176081	0.828819	NA
P49817	Cav1_K26_M1	0.792403	1.00912	NA
P49817	Cav1_K30_M1	0.993374	0.962581	NA
P49817	Cav1_K39_M1	0.568413	0.935001	NA
P49817	Cav1_K47_M1	0.683165	1.05307	NA
P49817	Cav1_K5_M1	0.423075	1.1178	NA
P49817	Cav1_K57_M1	0.0913092	1.35913	NA
Q9WVC3	Cav2_K7_M1	0.358249	1.19418	NA
P51637	Cav3_K15_M1	0.533126	1.08536	NA
P51637	Cav3_K20_M1	0.13144	1.34488	NA
O54724	Cavin1_K100_M1	0.427706	0.676829	NA
O54724	Cavin1_K111_M1	0.0408706	0.822705	NA
O54724	Cavin1_K118_M1	0.631205	1.05691	NA
O54724	Cavin1_K124_M1	0.319189	0.9209	NA
O54724	Cavin1_K139_M1	0.424356	0.830775	NA
O54724	Cavin1_K154_M1	0.948789	0.9964	NA
O54724	Cavin1_K163_M1	0.032763	0.82873	NA
O54724	Cavin1_K167_M1	0.298025	0.859185	NA
O54724	Cavin1_K172_M1	0.0410681	0.774067	NA
O54724	Cavin1_K175_M1	0.0791818	0.796421	NA
O54724	Cavin1_K278_M1	0.525024	1.07662	NA
O54724	Cavin1_K97_M1	0.655904	0.938718	NA
Q63918	Cavin2_K102_M1	0.0588293	0.802314	NA
Q63918	Cavin2_K113_M1	0.926621	1.01613	NA
Q63918	Cavin2_K156_M1	0.0702011	2.65361	NA
Q63918	Cavin2_K173_M1	0.106443	2.84926	NA
Q63918	Cavin2_K183_M1	0.809966	0.968661	NA
Q63918	Cavin2_K22_M1	0.0346331	1.37929	NA
Q63918	Cavin2_K261_M1	0.0293438	0.7622	NA
Q63918	Cavin2_K91_M1	0.1036	0.84601	NA
Q63918	Cavin2_K99_M1	0.0181104	0.694097	NA
Q91VJ2	Cavin3_K84_M1	0.350044	1.08059	NA
A2AMM0	Cavin4_K101_M1	0.264345	0.568572	NA
A2AMM0	Cavin4_K149_M1	0.24919	0.800721	NA
A2AMM0	Cavin4_K52_M1	0.000135727	0.424291	down
A2AMM0	Cavin4_K66_M1	0.0506412	0.478491	NA
A2AMM0	Cavin4_K74_M1	0.0344877	0.371839	down
A2AMM0	Cavin4_K88_M1	0.0384465	0.750742	NA
P80318	Cct3_K507_M1	0.473875	0.868028	NA
P80317	Cct6a_K5_M1	0.158595	0.77248	NA
P80317	Cct6a_K530_M1	0.0671029	0.686988	NA
P42932	Cct8_K534_M1	0.326279	0.792718	NA
P42932	Cct8_K62_M1	0.311934	1.16324	NA
P42932	Cct8_K7_M1	0.19414	0.866081	NA
O35566	Cd151_K249_M1	0.725343	1.02411	NA
Q1ERP8	Cd300lg_K243_M1	0.727857	0.935944	NA
O89103	Cd93_K612_M1	0.0379714	0.51285	down
P60766	Cdc42_K153_M1	0.874318	0.964177	NA
P15116	Cdh2_K756_M1	0.0195438	1.2568	NA
Q9DB75	Cdip1_K21_M1	0.0497532	1.39139	NA
D3Z1D3	CEFIP_K507_M1	0.122129	2.29758	NA
P18760	Cfl1_K92_M1	0.241842	1.31252	NA
P45591	Cfl2_K112_M1	0.313304	1.21373	NA
Q9CRB9	Chchd3_K157_M1	0.0747512	0.803327	NA
Q9CRB9	Chchd3_K63_M1	0.0428212	0.0394784	down
Q9D9G3	Chic2_K117_M1	0.111795	1.19504	NA
Q9ERZ4	Chrm2_K222_M1	0.404966	0.823678	NA
Q91WS0	Cisd1_K104_M1	0.0764216	0.806373	NA
Q91WS0	Cisd1_K68_M1	0.449921	1.09434	NA
Q91WS0	Cisd1_K79_M1	0.0152313	0.686075	NA
P07310	Ckm_K15_M1	0.00921192	0.691848	NA
P07310	Ckm_K242_M1	0.0743171	0.485614	NA
P07310	Ckm_K298_M1	0.35559	0.867478	NA
P07310	Ckm_K304_M1	0.449616	1.26083	NA
P07310	Ckm_K41_M1	0.00187423	0.698525	NA
Q8BWY2	Clec1a_K4_M1	0.591119	0.915042	NA
Q91V08	Clec2d_K24_M1	0.899446	0.966875	NA
Q8BXK9	Clic5_K196_M1	0.781382	0.98238	NA
Q68FD5	Cltc_K1441_M1	0.46885	0.898416	NA
Q68FD5	Cltc_K453_M1	0.0014356	2.22568	up
Q68FD5	Cltc_K507_M1	0.513036	1.06696	NA
P97468	Cmklr1_K366_M1	0.422579	0.893496	NA
Q70KF4	Cmya5_K3229_M1	0.217971	1.2077	NA
Q8BMA3	Cnksr3_K338_M1	0.704799	1.06351	NA
O88587	Comt_K252_M1	0.807686	1.07026	NA
P61202	Cops2_K426_M1	0.602068	2.21843	NA
E9Q3H6	Coq10a_K131_M1	0.198307	1.24001	NA
P56391	Cox6b1_K6_M1	0.775823	1.10638	NA
Q9CPQ1	Cox6c_K68_M1	0.199062	1.48749	NA
Q9CPQ1	Cox6c_K9_M1	0.453214	1.83954	NA
P97742	Cpt1a_K180_M1	0.244678	0.827525	NA
Q924X2	Cpt1b_K209_M1	0.1483	0.812983	NA
Q924X2	Cpt1b_K404_M1	0.193821	0.746662	NA
Q9JLL0	Crim1_K979_M1	0.400662	1.21826	NA
P23927	Cryab_K103_M1	0.102982	0.792272	NA
P23927	Cryab_K166_M1	0.0232314	0.630065	down
P23927	Cryab_K82_M1	0.0260681	1.25776	NA
P23927	Cryab_K90_M1	0.152285	0.843012	NA
P23927	Cryab_K92_M1	0.945393	1.0056	NA
Q9CZU6	Cs_K103_M1	0.913343	1.01073	NA
Q9CZU6	Cs_K450_M1	0.65687	1.03787	NA
Q8VHY0	Cspg4_K2259_M1	0.499414	1.21077	NA
Q8VHY0	Cspg4_K2268_M1	0.481368	1.11324	NA
P26231	Ctnna1_K16_M1	0.0920464	0.817925	NA
Q8R3V6	Cuedc1_K206_M1	0.134681	1.15912	NA
Q8R3V6	Cuedc1_K320_M1	0.106158	0.766824	NA
Q9D5V5	Cul5_K724_M1	0.622854	1.05799	NA
P62897	Cycs_K74_M1	0.745727	0.973758	NA
Q62165	Dag1_K780_M1	0.184287	1.12368	NA
Q62165	Dag1_K791_M1	0.000335852	1.43813	NA
Q62165	Dag1_K792_M1	0.00746707	2.03282	up
Q62165	Dag1_K792_M2	0.000430491	1.68585	up
Q62165	Dag1_K806_M1	0.0205769	1.85138	up
Q62165	Dag1_K806_M2	0.000430491	1.68585	up
Q8BHC4	Dcakd_K97_M1	0.0352067	0.73036	NA
O08788	Dctn1_K371_M1	0.9465	1.00539	NA
A2ADY9	Ddi2_K153_M1	0.460629	0.910949	NA
Q9D3F7	Ddit4_K126_M1	0.245104	0.782399	NA
Q9CQ62	Decr1_K222_M1	0.915369	1.10366	NA
P31001	Des_K124_M1	0.0465989	0.69351	NA
P31001	Des_K192_M1	0.177594	0.865143	NA
P31001	Des_K240_M1	0.391284	0.70796	NA
P31001	Des_K286_M1	0.73061	0.850981	NA
P31001	Des_K296_M1	0.0429982	0.612197	down
P31001	Des_K298_M1	0.008275	0.639735	down
P31001	Des_K308_M1	0.000763413	0.548823	down
P31001	Des_K317_M1	0.00036961	0.502822	down
P31001	Des_K338_M1	0.236713	0.866335	NA
P31001	Des_K43_M1	0.00161183	0.546507	down
P31001	Des_K448_M1	0.0062766	0.647892	down
Q3UH60	Dip2b_K47_M1	0.313315	1.15736	NA
Q811D0	Dlg1_K725_M1	0.5701	0.941951	NA
P11531	Dmd_K2507_M1	0.422357	1.23868	NA
P11531	Dmd_K2876_M1	0.0757704	3.0397	NA
P11531	Dmd_K2982_M1	0.984177	1.00561	NA
P11531	Dmd_K3213_M1	0.121583	0.852295	NA
P11531	Dmd_K3381_M1	0.382804	0.82176	NA
E9Q557	Dsp_K166_M1	0.130585	0.815237	NA
E9Q557	Dsp_K2798_M1	0.403364	1.16818	NA
Q9D2N4	Dtna_K202_M1	0.915153	0.905295	NA
Q9D2N4	Dtna_K305_M1	0.875972	1.04326	NA
Q9D2N4	Dtna_K385_M1	0.459256	1.11577	NA
Q9D2N4	Dtna_K7_M1	0.23505	0.860006	NA
Q9JHU4	Dync1h1_K3579_M1	0.00712615	1.69628	up
Q9JHU4	Dync1h1_K650_M1	0.130823	0.804882	NA
Q9ESD7	Dysf_K1736_M1	0.934217	0.99223	NA
O35459	Ech1_K76_M1	0.00135351	0.543076	down
Q6PDI5	Ecpas_K308_M1	0.00146779	2.14461	up
P62631	Eef1a2_K255_M1	0.187274	0.72013	NA
P58252	Eef2_K239_M1	0.460506	0.836174	NA
P52795	Efnb1_K288_M1	0.00737623	1.53776	up
Q8BH64	Ehd2_K452_M1	0.0608775	0.670826	NA
Q8BH64	Ehd2_K58_M1	0.0969083	1.6185	NA
Q9EQP2	Ehd4_K165_M1	0.117493	1.27938	NA
Q9EQP2	Ehd4_K302_M1	0.602057	0.933771	NA
Q9EQP2	Ehd4_K508_M1	0.00542486	2.44624	up
Q9R0H2	Emcn_K239_M1	0.534838	0.856652	NA
Q9R0H2	Emcn_K244_M1	0.639256	0.924012	NA
P21550	Eno3_K275_M1	0.623541	0.884361	NA
P21550	Eno3_K5_M1	0.436667	0.884593	NA
P21550	Eno3_K60_M1	0.907979	1.05791	NA
P21550	Eno3_K64_M1	0.0886854	0.546692	NA
P34914	Ephx2_K57_M1	0.581626	1.37262	NA
Q80VP1	Epn1_K107_M1	0.2895	1.29776	NA
Q80VP1	Epn1_K117_M1	0.812135	1.14504	NA
Q80VP1	Epn1_K128_M1	0.848182	1.08148	NA
Q8CHU3	Epn2_K107_M1	0.0340205	2.40453	up
Q8CHU3	Epn2_K135_M1	0.686451	0.95175	NA
Q8CHU3	Epn2_K188_M1	0.0984933	1.3003	NA
P42567	Eps15_K820_M1	0.438854	0.82129	NA
Q60902	Eps15l1_K490_M1	0.0129075	1.66305	up
Q60902	Eps15l1_K827_M1	0.174824	1.29663	NA
Q60902	Eps15l1_K836_M1	0.750126	1.05977	NA
Q60902	Eps15l1_K846_M1	0.273269	1.14042	NA
P84089	Erh_K12_M1	0.124733	0.812969	NA
Q925F2	Esam_K289_M1	0.00780334	1.47843	NA
Q925F2	Esam_K302_M1	0.396482	0.921065	NA
P11404	Fabp3_K10_M1	0.618373	0.767079	NA
P11404	Fabp3_K113_M1	0.0382646	1.8318	up
P11404	Fabp3_K22_M1	0.364857	0.849872	NA
P11404	Fabp3_K38_M1	0.132725	0.297734	NA
P11404	Fabp3_K82_M1	0.000688013	0.688866	NA
P11404	Fabp3_K91_M1	0.187708	0.650334	NA
P04117	Fabp4_K22_M1	0.0229506	1.61231	up
P54731	Faf1_K138_M1	0.826848	1.01251	NA
P54731	Faf1_K145_M1	0.655979	0.844874	NA
P54731	Faf1_K156_M1	0.0334805	1.29994	NA
Q8K064	Fam174b_K119_M1	0.251388	0.739279	NA
Q8C0Z1	Fam234a_K20_M1	0.0693354	0.763305	NA
Q9WUA2	Farsb_K467_M1	0.911378	0.99142	NA
P20491	Fcer1g_K60_M1	0.798937	1.06047	NA
O70433	Fhl2_K106_M1	0.0428758	0.64276	down
O70433	Fhl2_K220_M1	0.000415102	0.468845	down
O70433	Fhl2_K235_M1	0.00866944	0.703933	NA
O70433	Fhl2_K253_M1	0.00157441	0.475267	down
O70433	Fhl2_K277_M1	0.291855	0.832191	NA
Q8R123	Flad1_K273_M1	0.0371493	0.60567	down
Q9JJ28	Flii_K1031_M1	0.658427	1.09377	NA
Q60634	Flot2_K390_M1	0.547166	0.918605	NA
Q8K4Z2	Fndc5_K189_M1	0.0565805	0.214126	NA
P09528	Fth1_K147_M1	0.735931	1.09316	NA
Q9D6K8	Fundc2_K114_M1	0.0233472	0.785643	NA
Q9D6K8	Fundc2_K23_M1	0.0140437	0.661985	down
Q9D6K8	Fundc2_K30_M1	0.0268128	0.469484	down
P70213	Fv1_K116_M1	0.709041	1.03126	NA
P16858	Gapdh_K192_M1	0.272963	0.883578	NA
P16858	Gapdh_K213_M1	0.392176	1.07821	NA
P16858	Gapdh_K261_M1	0.876263	0.989818	NA
Q9CZD3	Gars1_K187_M1	0.0696201	0.807176	NA
Q61598	Gdi2_K360_M1	0.369559	0.865346	NA
Q3UHD2	Gfod1_K308_M1	0.00785582	0.631988	down
P16882	Ghr_K303_M1	0.961644	0.958479	NA
P23242	Gja1_K109_M1	0.410278	1.19775	NA
P23242	Gja1_K114_M1	0.0637358	1.98919	NA
P23242	Gja1_K128_M1	0.0509293	1.27679	NA
P23242	Gja1_K13_M1	0.30728	1.60006	NA
P23242	Gja1_K136_M1	0.0370654	0.757245	NA
P23242	Gja1_K144_M1	0.908254	1.02526	NA
P23242	Gja1_K258_M1	0.300128	0.868225	NA
P23242	Gja1_K264_M1	0.333987	0.833388	NA
P23242	Gja1_K303_M1	0.39047	0.909939	NA
P23242	Gja1_K345_M1	0.696656	0.9619	NA
P23242	Gja1_K346_M1	0.306085	1.1097	NA
Q01231	Gja5_K130_M1	0.00196106	2.40946	up
Q01231	Gja5_K247_M1	0.08071	1.20544	NA
P15105	Glul_K95_M1	0.20935	1.25711	NA
Q3UED7	Gm4951_K400_M1	0.390447	1.93137	NA
Q3THK7	Gmps_K182_M1	0.343254	0.908699	NA
P21278	Gna11_K102_M1	0.681191	0.962328	NA
P08752	Gnai2_K249_M1	0.113037	0.63567	NA
Q6R0H7	Gnas_K1039_M1	0.584926	1.13958	NA
Q6R0H7	Gnas_K955_M1	0.12699	0.818594	NA
P62874	Gnb1_K23_M1	0.265956	0.755235	NA
P62880	Gnb2_K23_M1	0.673929	0.956585	NA
Q9DAS9	Gng12_K34_M1	0.28743	0.828081	NA
Q9DAS9	Gng12_K4_M1	0.756398	0.848282	NA
P63213	Gng2_K32_M1	0.731292	0.838952	NA
Q80SZ7	Gng5_K12_M1	0.101382	1.31098	NA
P05201	Got1_K276_M1	0.463666	1.24996	NA
P05201	Got1_K290_M1	0.83298	0.966255	NA
P05201	Got1_K318_M1	0.138114	0.527231	NA
P06745	Gpi_K226_M1	0.14557	2.16613	NA
P06745	Gpi_K25_M1	0.300245	0.898704	NA
P06745	Gpi_K438_M1	0.229692	1.54236	NA
P06745	Gpi_K89_M1	0.51809	1.11376	NA
Q60760	Grb10_K191_M1	0.650001	1.09171	NA
Q80W21	Gstm7_K69_M1	0.121976	2.14741	NA
P19157	Gstp1_K103_M1	0.206997	1.33911	NA
P19157	Gstp1_K128_M1	0.723395	1.02452	NA
Q78HU7	Gypc_K64_M1	0.00687792	1.69411	up
P10922	H1-0_K40_M1	0.659274	1.07728	NA
P10922	H1-0_K59_M1	0.472681	0.906137	NA
P10922	H1-0_K82_M1	0.499708	0.908621	NA
P43275	H1-1_K66_M1	0.88084	1.00138	NA
P15864	H1-2_K17_M1	0.0494759	0.636211	down
P43277	H1-3_K107_M1	0.372564	1.12507	NA
P43277	H1-3_K35_M1	0.37686	0.918292	NA
P43277	H1-3_K47_M1	0.537328	1.07821	NA
P43277	H1-3_K64_M1	0.5108	1.14282	NA
P43277	H1-3_K65_M1	0.237768	0.815232	NA
P43277	H1-3_K76_M1	0.191284	0.888216	NA
P43277	H1-3_K91_M1	0.865341	1.02483	NA
P43274	H1-4_K17_M1	0.098642	0.646812	NA
P43274	H1-4_K34_M1	0.45191	0.922163	NA
P43274	H1-4_K46_M1	0.392573	1.12405	NA
Q64523	H2ac20_K96_M1	0.659344	1.1966	NA
Q64522	H2ac21_K119_M1	0.00906104	2.38487	up
C0HKE1	H2ac4_K119_M1	0.76346	1.03186	NA
C0HKE1	H2ac4_K119_M2	0.059054	1.20579	NA
C0HKE1	H2ac4_K120_M1	0.317317	1.36192	NA
C0HKE1	H2ac4_K120_M2	0.059054	1.20579	NA
C0HKE1	H2ac4_K96_M1	0.368312	1.106	NA
P10853	H2bc15_K109_M1	0.03437	1.22365	NA
P10853	H2bc15_K117_M1	0.748961	0.922796	NA
P10853	H2bc15_K121_M1	0.404112	0.885941	NA
P10853	H2bc15_K47_M1	0.0361752	0.725956	NA
P10853	H2bc15_K6_M1	0.203459	0.840609	NA
Q64524	H2bc21_K121_M1	0.409873	1.10299	NA
P01901	H2-K1_K338_M1	0.754588	0.954824	NA
P01901	H2-K1_K359_M1	0.789549	1.05298	NA
P01896	H2-L_K150_M1	0.283084	0.863273	NA
P02301	H3-5_K57_M1	0.639579	0.958988	NA
P02301	H3-5_K80_M1	0.92775	1.01305	NA
P62806	H4c16_K32_M1	0.624144	1.11602	NA
Q8BMS1	Hadha_K190_M1	0.288088	1.29306	NA
Q8BMS1	Hadha_K728_M1	0.01157	1.61852	up
P01942	Hba_K12_M1	0.387403	0.887499	NA
P01942	Hba_K17_M1	0.899091	0.988395	NA
P01942	Hba_K41_M1	0.116352	1.31407	NA
P01942	Hba_K57_M1	0.922589	1.05291	NA
P01942	Hba_K8_M1	0.818914	1.00432	NA
A8DUK4	Hbb-bs_K145_M1	0.465834	0.929768	NA
A8DUK4	Hbb-bs_K18_M1	0.660314	0.952544	NA
A8DUK4	Hbb-bs_K60_M1	0.323861	1.1503	NA
A8DUK4	Hbb-bs_K67_M1	0.532847	1.12845	NA
A8DUK4	Hbb-bs_K83_M1	0.444605	2.21775	NA
A8DUK4	Hbb-bs_K9_M1	0.298671	1.18147	NA
A8DUK4	Hbb-bs_K96_M1	0.335934	0.901002	NA
Q69ZR2	Hectd1_K255_M1	0.0679411	0.660529	NA
Q9D1G3	Hhatl_K325_M1	0.324761	1.15078	NA
Q8VD75	Hip1_K9_M1	0.342772	1.23687	NA
P17710	Hk1_K884_M1	0.144519	0.8425	NA
O08528	Hk2_K488_M1	0.52549	1.08115	NA
P63158	Hmgb1_K114_M1	0.799746	0.994347	NA
Q99020	Hnrnpab_K107_M1	0.171649	0.832898	NA
Q99020	Hnrnpab_K88_M1	0.983583	1.01528	NA
Q8VEK3	Hnrnpu_K500_M1	0.888271	1.0232	NA
P11499	Hsp90ab1_K180_M1	0.870477	1.05603	NA
P11499	Hsp90ab1_K531_M1	0.0220242	1.51197	up
P11499	Hsp90ab1_K624_M1	0.993461	1.09319	NA
Q9CZJ2	Hspa12b_K181_M1	0.0103496	0.720863	NA
Q9CZJ2	Hspa12b_K198_M1	0.827848	0.958761	NA
Q9CZJ2	Hspa12b_K522_M1	0.19947	1.41618	NA
Q9CZJ2	Hspa12b_K664_M1	0.353009	1.47994	NA
Q61316	Hspa4_K388_M1	0.408336	0.894462	NA
Q61316	Hspa4_K680_M1	0.53701	1.07658	NA
Q61316	Hspa4_K687_M1	0.151459	0.86267	NA
Q61316	Hspa4_K774_M1	0.387944	0.86831	NA
P63017	Hspa8_K108_M1	0.19042	0.826725	NA
P63017	Hspa8_K126_M1	0.978035	1.00474	NA
P63017	Hspa8_K159_M1	0.437146	1.06804	NA
P63017	Hspa8_K187_M1	0.869865	1.13186	NA
P63017	Hspa8_K3_M1	0.020182	2.34712	up
P63017	Hspa8_K451_M1	0.00109275	0.675126	NA
P63017	Hspa8_K507_M1	0.120059	0.880788	NA
P63017	Hspa8_K524_M1	0.0102142	0.746126	NA
P63017	Hspa8_K56_M1	0.760787	0.974571	NA
P63017	Hspa8_K601_M1	0.742718	0.877237	NA
P63017	Hspa8_K71_M1	0.310202	1.51657	NA
P14602	Hspb1_K118_M1	0.119837	0.61979	NA
P14602	Hspb1_K127_M1	0.0036523	0.666463	down
P14602	Hspb1_K202_M1	0.612852	0.83135	NA
Q05793	Hspg2_K106_M1	0.656552	0.970338	NA
P42859	Htt_K1242_M1	0.00248545	12.8095	up
Q7TMY8	Huwe1_K3453_M1	0.932117	0.996609	NA
Q9JHR7	Ide_K192_M1	0.928199	1.03161	NA
Q9JHR7	Ide_K206_M1	0.817272	1.01174	NA
Q9JHR7	Ide_K308_M1	0.0586978	0.717646	NA
Q9CQW9	Ifitm3_K24_M1	0.133687	1.49574	NA
P15261	Ifngr1_K292_M1	0.0813268	0.77704	NA
P50096	Impdh1_K208_M1	0.0149422	1.78075	up
P24547	Impdh2_K208_M1	0.00151645	1.95286	up
Q7TNC9	Inpp5a_K265_M1	0.000475389	2.418	up
P15208	Insr_K1047_M1	0.39717	0.692427	NA
Q8BKC5	Ipo5_K556_M1	0.0527068	1.42968	NA
Q9JKF1	Iqgap1_K1088_M1	0.487917	0.753034	NA
Q60766	Irgm1_K393_M1	0.390575	1.30719	NA
Q64339	Isg15_K141_M1	0.109226	1.19505	NA
Q64339	Isg15_K148_M1	0.0608337	1.34605	NA
Q8C863	Itch_K393_M1	0.132314	4.93761	NA
Q8C863	Itch_K439_M1	0.615219	1.05678	NA
Q61738	Itga7_K1124_M1	0.625848	0.971345	NA
P09055	Itgb1_K765_M1	0.615728	1.12302	NA
P09055	Itgb1_K774_M1	0.0579512	1.27128	NA
P09055	Itgb1_K784_M1	0.153898	1.1802	NA
P09055	Itgb1_K794_M1	0.289155	0.835356	NA
Q61500	Itm2a_K14_M1	0.0803394	0.663968	NA
O89051	Itm2b_K13_M1	0.317593	1.09368	NA
O89051	Itm2b_K17_M2	0.0178712	1.31522	NA
O89051	Itm2b_K21_M2	0.0178712	1.31522	NA
O89051	Itm2b_K3_M1	0.0368787	1.54224	up
O89051	Itm2b_K39_M1	0.0274504	1.31649	NA
Q91VK4	Itm2c_K14_M1	0.0852042	1.15288	NA
Q91VK4	Itm2c_K14_M2	0.905991	1.01699	NA
Q91VK4	Itm2c_K17_M2	0.997466	1.03775	NA
Q91VK4	Itm2c_K20_M1	0.0240477	1.23362	NA
Q91VK4	Itm2c_K20_M2	0.755533	1.11156	NA
P52332	Jak1_K249_M1	0.888132	1.00705	NA
Q9JI59	Jam2_K275_M1	0.794394	0.980619	NA
Q9JI59	Jam2_K281_M1	0.567905	1.06649	NA
Q9DBJ6	Josd1_K180_M1	0.204391	1.16182	NA
Q9ET78	Jph2_K429_M1	0.0212023	0.670693	NA
Q9ET78	Jph2_K83_M1	0.206283	1.21609	NA
Q9ET78	Jph2_K91_M1	0.673861	0.848879	NA
Q02257	Jup_K124_M1	0.19274	1.66112	NA
Q02257	Jup_K161_M1	0.448009	1.34221	NA
Q02257	Jup_K171_M1	0.0274753	0.755785	NA
P97414	Kcnq1_K578_M1	0.29276	1.18956	NA
Q8K201	Kct2_K233_M1	0.117745	0.788586	NA
P35918	Kdr_K796_M1	0.00782491	3.59453	up
P70168	Kpnb1_K62_M1	0.544827	1.15499	NA
P32883	Kras_K128_M1	0.114479	0.750208	NA
P04104	Krt1_K296_M1	0.294584	0.732692	NA
Q9CQ22	Lamtor1_K20_M1	0.116176	0.86849	NA
Q60961	Laptm4a_K224_M1	0.713943	0.897993	NA
Q60961	Laptm4a_K7_M1	0.642605	0.966883	NA
Q9JKS4	Ldb3_K218_M1	0.396787	1.19308	NA
Q9JKS4	Ldb3_K232_M1	0.00479941	1.85607	up
P06151	Ldha_K76_M1	0.900084	0.957913	NA
P16125	Ldhb_K308_M1	0.788496	0.97569	NA
P48678	Lmna_K171_M1	0.263891	1.3474	NA
P48678	Lmna_K180_M1	0.177584	1.16121	NA
P48678	Lmna_K201_M1	0.0869293	1.5367	NA
P48678	Lmna_K311_M1	0.923821	0.930795	NA
P14733	Lmnb1_K112_M1	0.87591	1.01245	NA
P14733	Lmnb1_K313_M1	0.0350566	1.63129	up
E9PYF4	Lmo7_K353_M1	0.930802	1.05321	NA
Q8VCH9	Lrrc3b_K240_M1	0.912149	1.02508	NA
Q9D1G5	Lrrc57_K140_M1	0.623371	0.960571	NA
Q80ZI6	Lrsam1_K640_M1	0.114839	2.75291	NA
Q9QZQ8	Macroh2a1_K116_M1	0.20447	1.13999	NA
Q9QZQ8	Macroh2a1_K123_M1	0.811468	1.01912	NA
Q8CCK0	Macroh2a2_K116_M1	0.90608	1.00157	NA
Q8CCK0	Macroh2a2_K123_M1	0.0156228	0.754589	NA
Q8BW75	Maob_K222_M1	0.805477	0.961102	NA
Q8BW75	Maob_K52_M1	0.0537737	1.36604	NA
P04247	Mb_K134_M1	0.0490829	1.83334	up
P04247	Mb_K146_M1	0.575291	0.957876	NA
P04247	Mb_K148_M1	0.592026	0.926054	NA
P04247	Mb_K35_M1	0.237363	1.35448	NA
P04247	Mb_K43_M1	0.0832515	0.548193	NA
P04247	Mb_K46_M1	0.0195403	0.693514	NA
P04247	Mb_K51_M1	0.0805027	0.659363	NA
P04247	Mb_K57_M1	0.0017648	0.582722	down
P04247	Mb_K64_M1	0.645321	1.46375	NA
P04247	Mb_K78_M1	0.364748	0.785765	NA
P04247	Mb_K80_M1	0.0587308	0.78623	NA
P04247	Mb_K97_M1	0.44021	0.900196	NA
Q99J21	Mcoln1_K552_M1	0.0745318	1.33479	NA
P14152	Mdh1_K125_M1	0.241398	1.12803	NA
P14152	Mdh1_K142_M1	0.587246	0.927923	NA
P14152	Mdh1_K164_M1	0.139734	1.1526	NA
P14152	Mdh1_K312_M1	0.874839	0.924843	NA
P06801	Me1_K476_M1	0.192779	1.37818	NA
Q811U4	Mfn1_K395_M1	0.665109	1.03245	NA
Q6PDI6	Mindy2_K287_M1	0.13418	0.825073	NA
P26041	Msn_K139_M1	0.304353	0.798163	NA
P26041	Msn_K162_M1	0.68712	0.842369	NA
P26041	Msn_K165_M1	0.022415	0.634694	down
P26041	Msn_K237_M1	0.297784	0.794291	NA
P26041	Msn_K263_M1	0.308051	0.875013	NA
P26041	Msn_K352_M1	0.737097	1.12079	NA
P26041	Msn_K523_M1	0.336574	1.89202	NA
P26041	Msn_K79_M1	0.329893	0.903535	NA
Q791V5	Mtch2_K90_M1	0.190489	1.47358	NA
Q3UHD3	Mtus2_K1030_M2	2.72e-05	4.85739	up
Q3UHD3	Mtus2_K1032_M1	0.0162812	3.96995	up
Q3UHD3	Mtus2_K1032_M2	2.72e-05	4.85739	up
P47802	Mtx1_K41_M1	0.739108	1.04271	NA
Q9DBV4	Mxra8_K383_M1	0.00307566	1.54289	up
Q9DBV4	Mxra8_K410_M1	0.0301656	1.68928	up
O70468	Mybpc3_K1146_M1	0.00750384	0.389305	down
O70468	Mybpc3_K1151_M1	0.0054059	0.65888	down
O70468	Mybpc3_K1167_M1	0.00481149	0.647621	down
O70468	Mybpc3_K1169_M1	0.725275	0.948771	NA
O70468	Mybpc3_K183_M1	0.154647	0.83547	NA
O70468	Mybpc3_K308_M1	0.708693	1.18684	NA
O70468	Mybpc3_K394_M1	0.905468	0.965352	NA
O70468	Mybpc3_K414_M1	0.0762179	0.748466	NA
O70468	Mybpc3_K484_M1	0.619984	1.03921	NA
O70468	Mybpc3_K539_M1	0.0992486	0.747965	NA
O70468	Mybpc3_K540_M1	0.253449	3.40777	NA
O70468	Mybpc3_K578_M1	0.0125987	0.628599	down
O70468	Mybpc3_K62_M1	0.0427491	0.728021	NA
O70468	Mybpc3_K87_M1	0.124081	0.819861	NA
O70468	Mybpc3_K955_M1	0.0592537	0.594137	NA
O70468	Mybpc3_K996_M1	0.757109	0.805533	NA
Q8R411	Myct1_K183_M1	0.15196	1.28842	NA
Q61879	Myh10_K767_M1	0.477869	0.928534	NA
Q02566	Myh6_K1024_M1	0.0577246	0.767768	NA
Q02566	Myh6_K1028_M1	0.230172	0.882922	NA
Q02566	Myh6_K1044_M1	0.00184132	0.53321	down
Q02566	Myh6_K106_M1	0.00706312	1.76912	up
Q02566	Myh6_K1108_M1	0.233667	0.851365	NA
Q02566	Myh6_K1167_M1	0.501697	0.907223	NA
Q02566	Myh6_K1197_M1	0.198986	1.23103	NA
Q02566	Myh6_K1227_M1	0.0300845	2.65814	up
Q02566	Myh6_K1242_M1	0.819293	1.01222	NA
Q02566	Myh6_K1249_M1	0.0733585	0.803009	NA
Q02566	Myh6_K1264_M1	0.0242686	0.80681	NA
Q02566	Myh6_K1281_M1	0.00755534	0.75437	NA
Q02566	Myh6_K1296_M1	0.000953005	1.40336	NA
Q02566	Myh6_K1307_M1	0.849338	0.965157	NA
Q02566	Myh6_K1318_M1	0.0962241	0.802856	NA
Q02566	Myh6_K1326_M1	0.862047	0.954042	NA
Q02566	Myh6_K1328_M1	0.0441368	0.682864	NA
Q02566	Myh6_K1356_M1	0.0217663	1.30377	NA
Q02566	Myh6_K1365_M1	0.83698	1.01282	NA
Q02566	Myh6_K1376_M1	0.0656858	0.856348	NA
Q02566	Myh6_K1392_M1	0.822264	0.997141	NA
Q02566	Myh6_K1412_M1	0.430829	1.07883	NA
Q02566	Myh6_K1418_M1	0.0482468	0.420074	down
Q02566	Myh6_K1446_M1	0.0219965	1.25193	NA
Q02566	Myh6_K1453_M1	0.0827733	1.24008	NA
Q02566	Myh6_K1459_M1	0.641776	0.957047	NA
Q02566	Myh6_K1461_M1	0.239301	1.23996	NA
Q02566	Myh6_K1474_M1	0.0556054	1.21043	NA
Q02566	Myh6_K1487_M1	0.0214842	1.25479	NA
Q02566	Myh6_K1501_M1	0.224123	1.21189	NA
Q02566	Myh6_K1505_M1	0.00914589	1.72127	up
Q02566	Myh6_K1523_M1	0.00361924	2.37968	up
Q02566	Myh6_K1530_M1	0.114669	0.854459	NA
Q02566	Myh6_K1533_M1	0.679171	0.946737	NA
Q02566	Myh6_K1539_M1	0.253617	1.3958	NA
Q02566	Myh6_K1559_M1	0.135201	1.92086	NA
Q02566	Myh6_K1571_M1	0.515787	1.07563	NA
Q02566	Myh6_K1589_M1	0.520815	0.923974	NA
Q02566	Myh6_K1619_M1	0.910256	1.02974	NA
Q02566	Myh6_K1643_M1	0.935968	1.00968	NA
Q02566	Myh6_K1646_M1	0.497329	0.714545	NA
Q02566	Myh6_K1653_M1	0.00107328	1.8111	up
Q02566	Myh6_K1702_M1	0.438023	1.08661	NA
Q02566	Myh6_K1729_M1	0.480667	1.08255	NA
Q02566	Myh6_K1731_M1	0.262432	1.65115	NA
Q02566	Myh6_K1759_M1	0.625807	1.03797	NA
Q02566	Myh6_K1772_M1	0.152134	1.15405	NA
Q02566	Myh6_K1773_M1	0.442526	0.830842	NA
Q02566	Myh6_K1786_M1	0.252418	1.09255	NA
Q02566	Myh6_K1793_M1	0.172013	1.13974	NA
Q02566	Myh6_K1833_M1	0.899324	1.01367	NA
Q02566	Myh6_K184_M1	0.26917	0.859053	NA
Q02566	Myh6_K1840_M1	0.191478	0.896081	NA
Q02566	Myh6_K1850_M1	0.359906	0.902939	NA
Q02566	Myh6_K1861_M1	0.601138	0.953661	NA
Q02566	Myh6_K1872_M1	0.228678	1.14901	NA
Q02566	Myh6_K1897_M1	0.720789	1.03933	NA
Q02566	Myh6_K1900_M1	0.566008	1.462	NA
Q02566	Myh6_K1921_M1	0.134025	0.872084	NA
Q02566	Myh6_K214_M1	0.379833	1.15563	NA
Q02566	Myh6_K235_M1	0.334738	1.0984	NA
Q02566	Myh6_K271_M1	0.550775	0.892544	NA
Q02566	Myh6_K279_M1	0.195299	0.845283	NA
Q02566	Myh6_K352_M1	0.00696897	1.26024	NA
Q02566	Myh6_K364_M1	0.189015	1.47586	NA
Q02566	Myh6_K384_M1	0.10196	0.58076	NA
Q02566	Myh6_K398_M1	0.526187	0.941475	NA
Q02566	Myh6_K406_M1	0.0141587	0.667453	NA
Q02566	Myh6_K414_M1	0.637731	1.04251	NA
Q02566	Myh6_K43_M1	0.179024	1.23497	NA
Q02566	Myh6_K435_M1	0.0453959	1.5221	up
Q02566	Myh6_K451_M1	0.0515139	0.720048	NA
Q02566	Myh6_K48_M1	0.386137	1.11456	NA
Q02566	Myh6_K503_M1	0.212936	0.87192	NA
Q02566	Myh6_K560_M1	0.134619	0.607925	NA
Q02566	Myh6_K566_M1	0.300606	0.861886	NA
Q02566	Myh6_K58_M1	0.32766	0.856845	NA
Q02566	Myh6_K599_M1	0.884157	0.989552	NA
Q02566	Myh6_K612_M1	0.421909	0.913433	NA
Q02566	Myh6_K616_M1	0.00523873	2.91996	up
Q02566	Myh6_K635_M1	0.627491	1.04955	NA
Q02566	Myh6_K642_M1	0.0677741	0.773444	NA
Q02566	Myh6_K659_M1	0.551295	1.07623	NA
Q02566	Myh6_K665_M1	0.142201	0.808386	NA
Q02566	Myh6_K67_M1	0.794553	0.967448	NA
Q02566	Myh6_K681_M1	0.220472	1.12243	NA
Q02566	Myh6_K72_M1	0.179114	1.14296	NA
Q02566	Myh6_K746_M1	0.473963	0.883456	NA
Q02566	Myh6_K759_M1	0.227257	1.24776	NA
Q02566	Myh6_K764_M1	0.394537	1.16738	NA
Q02566	Myh6_K768_M1	0.137387	2.23517	NA
Q02566	Myh6_K827_M1	0.114889	1.39736	NA
Q02566	Myh6_K83_M1	0.569161	0.904046	NA
Q02566	Myh6_K843_M1	0.0706158	0.773107	NA
Q02566	Myh6_K849_M1	0.130869	0.777187	NA
Q02566	Myh6_K855_M1	0.00794043	0.63579	down
Q02566	Myh6_K862_M1	0.962991	0.977462	NA
Q02566	Myh6_K867_M1	0.056771	0.767437	NA
Q02566	Myh6_K878_M1	0.838517	1.00483	NA
Q02566	Myh6_K886_M1	0.0434033	2.32011	up
Q02566	Myh6_K912_M1	0.00324606	0.569431	down
Q02566	Myh6_K914_M1	0.229972	0.868776	NA
Q02566	Myh6_K941_M1	0.0940533	0.734764	NA
Q02566	Myh6_K953_M1	0.360405	0.617988	NA
Q02566	Myh6_K965_M1	0.129965	0.800966	NA
Q02566	Myh6_K978_M1	0.109406	0.661336	NA
Q91Z83	Myh7_K363_M1	0.0666435	1.44862	NA
Q8VDD5	Myh9_K225_M1	0.286209	0.852544	NA
Q3THE2	Myl12b_K151_M1	0.803133	0.981561	NA
P51667	Myl2_K104_M1	0.524829	1.25046	NA
P51667	Myl2_K111_M1	0.3769	0.912345	NA
P51667	Myl2_K115_M1	0.468256	0.920471	NA
P51667	Myl2_K165_M1	0.644735	1.03471	NA
P51667	Myl2_K46_M1	0.0200696	0.73545	NA
P51667	Myl2_K62_M1	0.172545	0.861229	NA
P51667	Myl2_K91_M1	0.737663	0.953182	NA
P09542	Myl3_K109_M1	0.163929	0.820866	NA
P09542	Myl3_K134_M1	0.352378	0.902598	NA
P09542	Myl3_K19_M1	0.330657	0.870597	NA
P09542	Myl3_K42_M1	0.848071	0.989143	NA
P09542	Myl3_K50_M1	0.0971018	0.771607	NA
P09542	Myl3_K52_M1	0.896403	0.995606	NA
P09542	Myl3_K79_M1	0.85133	1.02451	NA
Q9QVP4	Myl7_K173_M1	0.675316	0.846968	NA
Q3UIZ8	Mylk3_K139_M1	0.15221	1.36646	NA
Q9JMH9	Myo18a_K1980_M1	0.00362566	0.565751	down
Q62234	Myom1_K1088_M1	0.531961	1.0252	NA
Q62234	Myom1_K1155_M1	0.13309	1.14062	NA
Q62234	Myom1_K1171_M1	0.597346	0.918112	NA
Q62234	Myom1_K1212_M1	0.0118076	2.77353	up
Q62234	Myom1_K1222_M1	0.0412658	0.771708	NA
Q62234	Myom1_K1325_M1	0.053302	0.722289	NA
Q62234	Myom1_K1375_M1	0.569134	1.08502	NA
Q62234	Myom1_K1385_M1	0.0507223	1.88891	NA
Q62234	Myom1_K1524_M1	0.07746	1.9335	NA
Q62234	Myom1_K171_M1	0.0497217	0.753904	NA
Q62234	Myom1_K180_M1	0.0376678	1.5753	up
Q62234	Myom1_K193_M1	0.637246	1.03889	NA
Q62234	Myom1_K415_M1	0.923007	0.984796	NA
Q62234	Myom1_K528_M1	0.470513	1.62084	NA
Q62234	Myom1_K569_M1	0.00331708	0.519794	down
Q62234	Myom1_K590_M1	0.444061	0.939433	NA
Q62234	Myom1_K655_M1	0.0319259	1.34009	NA
Q62234	Myom1_K673_M1	0.343055	0.788795	NA
Q62234	Myom1_K686_M1	0.0232419	0.676929	NA
Q62234	Myom1_K964_M1	0.0847428	0.82553	NA
Q62234	Myom1_K979_M1	0.128592	0.831601	NA
Q14BI5	Myom2_K100_M1	0.889399	0.907284	NA
Q14BI5	Myom2_K1012_M1	0.744046	1.0528	NA
Q14BI5	Myom2_K1019_M1	0.678435	1.08796	NA
Q14BI5	Myom2_K1096_M1	0.0312305	1.88583	up
Q14BI5	Myom2_K1098_M1	0.790312	0.94355	NA
Q14BI5	Myom2_K11_M1	0.782324	1.14437	NA
Q14BI5	Myom2_K1165_M1	0.877175	1.06189	NA
Q14BI5	Myom2_K1296_M1	0.683209	1.07013	NA
Q14BI5	Myom2_K1309_M1	0.938284	0.964056	NA
Q14BI5	Myom2_K1452_M1	0.583849	0.880452	NA
Q14BI5	Myom2_K308_M1	0.472895	0.833072	NA
Q14BI5	Myom2_K324_M1	0.0138055	1.34595	NA
Q14BI5	Myom2_K438_M1	0.133853	0.720433	NA
Q14BI5	Myom2_K441_M1	0.700608	0.960206	NA
Q14BI5	Myom2_K539_M1	0.348639	1.18191	NA
Q14BI5	Myom2_K548_M1	0.134435	1.25572	NA
Q14BI5	Myom2_K579_M1	0.898226	1.01706	NA
Q14BI5	Myom2_K590_M1	0.273361	1.14192	NA
Q14BI5	Myom2_K625_M1	0.934536	0.951654	NA
Q14BI5	Myom2_K749_M1	0.728033	0.963358	NA
Q14BI5	Myom2_K860_M1	0.401701	1.21705	NA
Q14BI5	Myom2_K873_M1	0.0230696	0.719269	NA
Q14BI5	Myom2_K881_M1	0.692357	1.0399	NA
Q14BI5	Myom2_K897_M1	0.588835	1.08413	NA
Q14BI5	Myom2_K966_M1	0.851429	0.967109	NA
Q9JJW5	Myoz2_K176_M1	0.0118431	0.532296	down
Q9JJW5	Myoz2_K197_M1	0.00221944	0.579056	down
Q9JJW5	Myoz2_K67_M1	0.0451817	0.786181	NA
Q8VBW6	Nae1_K363_M1	0.107368	1.83304	NA
Q8VBW6	Nae1_K378_M1	0.214863	0.707444	NA
Q8VBW6	Nae1_K381_M1	0.976596	1.00471	NA
Q99KQ4	Nampt_K228_M1	0.397059	1.09975	NA
Q78ZA7	Nap1l4_K71_M1	0.0532512	1.51086	NA
Q8CC86	Naprt_K164_M1	0.0433084	0.760469	NA
P28660	Nckap1_K16_M1	0.458277	0.912636	NA
Q8R0W6	Ndfip1_K204_M1	0.93418	0.990829	NA
Q8R0W6	Ndfip1_K83_M1	0.361225	1.15744	NA
Q91ZP6	Ndfip2_K168_M1	0.801792	1.02988	NA
Q9QYG0	Ndrg2_K25_M1	0.250209	1.45142	NA
Q62425	Ndufa4_K56_M1	0.16383	1.33805	NA
Q62425	Ndufa4_K64_M1	0.427425	1.30037	NA
Q62425	Ndufa4_K74_M1	0.702039	1.09309	NA
Q8CFI0	Nedd4l_K568_M1	0.261968	1.13654	NA
P29595	Nedd8_K11_M1	0.0500228	1.36576	NA
P29595	Nedd8_K48_M1	0.0673405	0.805857	NA
P29595	Nedd8_K6_M1	0.152566	0.789825	NA
Q9JMH7	Neu3_K154_M1	0.243122	1.11768	NA
Q9JI78	Ngly1_K130_M1	0.612944	1.10163	NA
Q01768	Nme2_K100_M1	0.461822	1.08775	NA
Q01768	Nme2_K12_M1	0.466257	1.08496	NA
Q01768	Nme2_K56_M1	0.169501	0.818228	NA
Q505F1	Nr2c1_K575_M1	0.524286	1.07366	NA
Q8BHG1	Nrdc_K337_M1	0.746073	0.973814	NA
P97333	Nrp1_K913_M1	0.876216	0.864242	NA
Q8BJ71	Nup93_K59_M1	0.000202134	2.03074	up
A2AAJ9	Obscn_K550_M1	0.0384998	3.43122	up
Q8CGY8	Ogt_K168_M1	0.807922	1.01288	NA
Q3B7Z2	Osbp_K431_M1	0.305368	0.653552	NA
Q8BGT0	Ostm1_K325_M1	0.657707	1.21534	NA
Q99JB8	Pacsin3_K175_M1	0.307539	1.16038	NA
Q99JB8	Pacsin3_K392_M1	0.0381233	1.92825	up
P97467	Pam_K922_M1	0.358543	1.153	NA
Q8VI59	Pcnx3_K1935_M1	0.104387	0.600956	NA
Q9WU78	Pdcd6ip_K501_M1	0.829289	1.01053	NA
Q9WU78	Pdcd6ip_K638_M1	0.27811	1.26649	NA
Q9WU78	Pdcd6ip_K640_M1	0.167278	0.728486	NA
P47857	Pfkm_K678_M1	0.083556	0.816846	NA
P47857	Pfkm_K682_M1	0.66787	1.22101	NA
Q9WUA3	Pfkp_K691_M1	0.00447664	2.63202	up
Q9DBJ1	Pgam1_K5_M1	0.740322	0.954128	NA
O70250	Pgam2_K106_M1	0.00766369	0.242628	down
O70250	Pgam2_K113_M1	0.165075	0.503248	NA
O70250	Pgam2_K129_M1	0.8325	1.06308	NA
P09411	Pgk1_K146_M1	0.0110442	0.474454	down
P09411	Pgk1_K30_M1	0.0193586	0.646922	down
Q9D0F9	Pgm1_K349_M1	0.266884	0.869429	NA
Q7M6Y3	Picalm_K318_M1	0.0198208	2.26749	up
P52480	Pkm_K115_M1	0.427555	1.08359	NA
P52480	Pkm_K206_M1	0.232466	1.20593	NA
P52480	Pkm_K305_M1	0.922462	0.971769	NA
Q9CQ73	Pkp2_K661_M1	0.464816	1.12058	NA
Q91UZ1	Plcb4_K1022_M1	0.0226543	1.75226	up
Q91UZ1	Plcb4_K266_M1	0.0845253	1.76434	NA
Q91UZ1	Plcb4_K284_M1	0.662635	1.57603	NA
Q91UZ1	Plcb4_K472_M1	0.837903	1.09398	NA
Q9QXS1	Plec_K1218_M1	0.309703	1.10155	NA
Q9QXS1	Plec_K3060_M1	0.756	1.09912	NA
Q9QXS1	Plec_K3113_M1	0.107018	0.775311	NA
Q9QXS1	Plec_K3244_M1	0.160833	1.20066	NA
Q9QXS1	Plec_K3391_M1	0.156131	0.682562	NA
P61014	Pln_K3_M1	0.356265	1.1101	NA
Q9Z2Y8	Plpbp_K49_M1	0.264098	1.63039	NA
Q99JY8	Plpp3_K15_M1	0.888741	0.905615	NA
Q99JY8	Plpp3_K5_M1	0.437893	0.875256	NA
Q99JY8	Plpp3_K8_M1	0.520634	0.888377	NA
Q3UH93	Plxnd1_K1306_M1	0.69669	1.28441	NA
Q9ES82	Popdc2_K217_M1	0.065075	0.716561	NA
Q9ES82	Popdc2_K255_M1	0.915379	1.00165	NA
Q9CR16	Ppid_K283_M1	0.12134	0.82154	NA
P63330	Ppp2ca_K21_M1	0.0991025	1.51416	NA
P63330	Ppp2ca_K4_M1	0.12404	0.827893	NA
Q76MZ3	Ppp2r1a_K163_M1	0.121916	1.24839	NA
Q76MZ3	Ppp2r1a_K188_M1	0.434381	0.916936	NA
Q76MZ3	Ppp2r1a_K266_M1	0.036979	1.20186	NA
Q76MZ3	Ppp2r1a_K34_M1	0.70998	1.11201	NA
Q9DBC7	Prkar1a_K222_M1	0.521442	1.13912	NA
Q9DBC7	Prkar1a_K349_M1	0.206474	1.33235	NA
P23298	Prkch_K36_M1	0.286212	1.38425	NA
Q8CIG8	Prmt5_K95_M1	0.0371578	1.24186	NA
P49722	Psma2_K70_M1	0.764405	0.979752	NA
Q9QUM9	Psma6_K102_M1	0.352631	0.89618	NA
O55234	Psmb5_K91_M1	0.198462	0.861664	NA
P62192	Psmc1_K98_M1	0.0686461	0.813119	NA
P46471	Psmc2_K116_M1	0.822448	0.98244	NA
O88685	Psmc3_K149_M1	0.14017	0.672605	NA
O88685	Psmc3_K176_M1	0.24634	1.22402	NA
O88685	Psmc3_K279_M1	0.416917	0.920472	NA
O88685	Psmc3_K56_M1	0.379141	0.931636	NA
O88685	Psmc3_K82_M1	0.386193	0.830869	NA
P62334	Psmc6_K197_M1	0.532982	0.902175	NA
P62334	Psmc6_K34_M1	0.748439	0.934585	NA
P62334	Psmc6_K48_M1	0.137502	2.39301	NA
Q3TXS7	Psmd1_K310_M1	0.527115	0.880904	NA
Q3TXS7	Psmd1_K890_M1	0.447064	1.0926	NA
Q9WVJ2	Psmd13_K115_M1	0.0426813	0.817791	NA
Q9WVJ2	Psmd13_K161_M1	0.0239712	1.37877	NA
O35226	Psmd4_K74_M1	0.0396368	0.754523	NA
Q8BJY1	Psmd5_K147_M1	0.509495	0.89224	NA
P26350	Ptma_K15_M1	0.132698	0.685567	NA
P06800	Ptprc_K776_M1	0.399793	0.889316	NA
Q9DCC4	Pycr3_K218_M1	0.74461	0.714033	NA
Q8CI94	Pygb_K371_M1	0.491387	1.08386	NA
Q9WUB3	Pygm_K295_M1	0.130129	2.34866	NA
Q91V41	Rab14_K193_M1	0.363437	0.851157	NA
Q91V41	Rab14_K35_M1	0.0813612	0.669845	NA
Q9D1G1	Rab1b_K116_M1	0.738135	1.02674	NA
P35282	Rab21_K155_M1	0.235853	1.20952	NA
P63001	Rac1_K116_M1	0.00729113	2.37684	up
P63001	Rac1_K133_M1	0.430774	0.902385	NA
P63001	Rac1_K147_M1	0.501611	0.863284	NA
P63001	Rac1_K183_M1	0.00355484	0.618414	down
P68040	Rack1_K106_M1	0.0279748	1.46273	NA
P54726	Rad23a_K122_M1	0.90794	0.9646	NA
P54726	Rad23a_K47_M1	0.228729	1.17842	NA
P54726	Rad23a_K53_M1	0.41031	1.07762	NA
P54726	Rad23a_K78_M1	0.234127	0.908691	NA
P54726	Rad23a_K80_M1	0.139926	0.810815	NA
P54728	Rad23b_K36_M1	0.0339689	0.668647	NA
P54728	Rad23b_K51_M1	0.0354174	1.29264	NA
P54728	Rad23b_K76_M1	0.62963	1.04355	NA
P62835	Rap1a_K128_M1	0.894423	0.854084	NA
P26043	Rdx_K162_M1	0.928905	1.00357	NA
P26043	Rdx_K209_M1	0.00202675	3.00828	up
P26043	Rdx_K526_M1	0.088628	1.33247	NA
P26043	Rdx_K79_M1	0.287583	0.889431	NA
Q60870	Reep5_K153_M1	0.127334	0.83905	NA
Q9CQU3	Rer1_K14_M1	0.698394	1.3915	NA
Q9QUI0	Rhoa_K104_M1	0.933542	1.02269	NA
Q9QUI0	Rhoa_K118_M1	0.441	1.11634	NA
Q9QUI0	Rhoa_K135_M1	0.0695321	0.807075	NA
Q8BG51	Rhot1_K200_M1	0.169895	0.863104	NA
Q9D304	Rnf128_K257_M1	0.0180613	1.44006	NA
Q9D304	Rnf128_K318_M1	0.267703	1.33354	NA
O54965	Rnf13_K233_M1	0.00635588	1.79749	up
O54965	Rnf13_K273_M1	0.716908	0.947999	NA
Q9QZR0	Rnf25_K119_M1	0.651468	1.07125	NA
P35979	Rpl12_K61_M1	0.0525437	2.92806	NA
P19253	Rpl13a_K125_M1	0.117694	1.18427	NA
P35980	Rpl18_K78_M1	0.82221	1.05862	NA
P84099	Rpl19_K186_M1	0.0119744	0.713923	NA
P14115	Rpl27a_K125_M1	0.118563	0.865258	NA
P27659	Rpl3_K286_M1	0.090032	0.670927	NA
P62889	Rpl30_K26_M1	0.924159	1.00483	NA
Q9D8E6	Rpl4_K294_M1	0.319556	0.908733	NA
P12970	Rpl7a_K75_M1	0.620514	1.04851	NA
A0A140T8T4;P51410	Rpl9-ps6_K21_M1	0.018652	4.28419	up
A0A140T8T4;P51410	Rpl9-ps6_K28_M1	0.399455	0.911761	NA
P63325	Rps10_K138_M1	0.0836839	0.803156	NA
P63325	Rps10_K139_M1	0.194223	0.755824	NA
P62301	Rps13_K43_M1	0.102925	1.64328	NA
P63276	Rps17_K19_M1	0.331761	0.784465	NA
P25444	Rps2_K257_M1	0.346558	1.24094	NA
P25444	Rps2_K275_M1	0.355926	0.855057	NA
P25444	Rps2_K58_M1	0.591526	0.78034	NA
P25444	Rps2_K65_M1	0.861404	1.00994	NA
P60867	Rps20_K34_M1	0.36572	3.00276	NA
P60867	Rps20_K4_M1	0.00114143	0.669208	NA
P60867	Rps20_K8_M1	0.00503054	0.748873	NA
Q9CQR2	Rps21_K81_M1	0.0288024	0.77408	NA
P62849	Rps24_K21_M1	0.284685	0.853951	NA
P62983	Rps27a_K11_M1	0.00994867	1.30104	NA
P62983	Rps27a_K113_M1	0.496345	1.31159	NA
P62983	Rps27a_K27_M1	0.21798	1.13078	NA
P62983	Rps27a_K27_M2	0.0219847	2.3687	up
P62983	Rps27a_K29_M1	0.675376	0.882446	NA
P62983	Rps27a_K29_M2	0.210578	0.800211	NA
P62983	Rps27a_K33_M1	0.688676	0.738599	NA
P62983	Rps27a_K33_M2	0.179921	0.783803	NA
P62983	Rps27a_K48_M1	0.128756	1.9002	NA
P62983	Rps27a_K6_M1	0.856111	1.0118	NA
P62983	Rps27a_K63_M1	0.65151	1.12527	NA
P62908	Rps3_K214_M1	0.933913	0.97604	NA
P62908	Rps3_K75_M1	0.294986	0.892426	NA
P97351	Rps3a_K46_M1	0.671728	0.969712	NA
P14206	Rpsa_K89_M1	0.756153	0.967858	NA
O70622	Rtn2_K467_M1	0.720398	1.01714	NA
E9Q401	Ryr2_K1284_M1	0.247412	0.839566	NA
E9Q401	Ryr2_K1288_M1	0.143068	0.765012	NA
E9Q401	Ryr2_K1473_M1	0.719979	0.937606	NA
E9Q401	Ryr2_K1562_M1	0.438242	0.809686	NA
E9Q401	Ryr2_K1791_M1	0.21974	1.1794	NA
E9Q401	Ryr2_K1867_M1	0.18525	0.797707	NA
E9Q401	Ryr2_K2152_M1	0.61113	0.887881	NA
E9Q401	Ryr2_K2603_M1	0.0482576	1.29535	NA
E9Q401	Ryr2_K2607_M1	0.0527902	3.99225	NA
E9Q401	Ryr2_K2879_M1	0.541423	0.931983	NA
E9Q401	Ryr2_K304_M1	0.583265	0.934555	NA
E9Q401	Ryr2_K319_M2	0.879093	0.993016	NA
E9Q401	Ryr2_K321_M2	0.879093	0.993016	NA
E9Q401	Ryr2_K3296_M1	0.0969509	1.15325	NA
E9Q401	Ryr2_K3324_M1	0.631369	1.03745	NA
E9Q401	Ryr2_K3328_M1	0.250869	0.797259	NA
E9Q401	Ryr2_K3340_M1	7.93e-05	0.0102805	down
E9Q401	Ryr2_K3517_M1	0.735515	0.846244	NA
E9Q401	Ryr2_K4351_M1	0.688342	0.850854	NA
E9Q401	Ryr2_K4391_M1	0.0630363	1.31673	NA
P08207	S100a10_K47_M1	0.00206739	2.53945	up
Q8K021	Scamp1_K298_M1	0.829675	1.00561	NA
Q8K021	Scamp1_K311_M1	0.925741	0.986589	NA
Q8K021	Scamp1_K89_M1	0.420861	1.10327	NA
O35609	Scamp3_K315_M1	0.177995	0.856396	NA
Q9JKV5	Scamp4_K185_M1	0.347569	1.26453	NA
Q9JJV9	Scn5a_K443_M1	0.97657	0.910187	NA
B1AYL1	Scn7a_K1623_M1	0.4646	1.27567	NA
P43407	Sdc2_K174_M1	0.0796453	0.670896	NA
O08992	Sdcbp_K11_M1	0.0108447	1.54416	up
O08992	Sdcbp_K186_M1	2.94e-05	2.11526	up
P17563	Selenbp1_K93_M1	0.646069	1.05126	NA
Q9QZI8	Serinc1_K343_M1	0.0498986	1.64009	up
P22599	Serpina1b_K186_M1	0.218631	0.485957	NA
Q60854	Serpinb6_K316_M1	0.275167	0.789804	NA
P19324	Serpinh1_K38_M1	0.26664	0.819502	NA
P82349	Sgcb_K21_M1	0.0500278	0.643722	NA
P82349	Sgcb_K36_M2	0.591095	0.921879	NA
P82349	Sgcb_K43_M1	0.448779	1.10939	NA
P82349	Sgcb_K43_M2	0.591095	0.921879	NA
Q8BJU0	Sgta_K138_M1	0.833603	0.969262	NA
Q8BJU0	Sgta_K161_M1	0.560888	1.05652	NA
Q9QZS8	Sh2d3c_K590_M1	0.0236042	0.562221	down
Q9WUZ7	Sh3bgr_K104_M1	0.391718	0.708347	NA
Q9WVL3	Slc12a7_K976_M1	0.132765	0.656048	NA
Q8VHL0	Slc14a1_K361_M1	0.628673	1.24758	NA
Q8VHL0	Slc14a1_K9_M1	0.697402	1.66588	NA
P53986	Slc16a1_K204_M1	0.526953	1.16924	NA
P53986	Slc16a1_K211_M1	0.281396	1.14635	NA
P53986	Slc16a1_K219_M1	0.433956	1.11997	NA
P53986	Slc16a1_K232_M1	0.755516	1.051	NA
P53986	Slc16a1_K235_M1	0.88256	0.988844	NA
P53986	Slc16a1_K467_M1	0.286872	1.13535	NA
Q80UP8	Slc20a2_K262_M1	0.170917	0.767311	NA
Q80UP8	Slc20a2_K272_M1	0.607092	0.970313	NA
Q80UP8	Slc20a2_K426_M1	0.39406	0.865674	NA
Q8VEM8	Slc25a3_K290_M1	0.795367	1.02613	NA
P48962	Slc25a4_K147_M1	0.0830146	0.815225	NA
P48962	Slc25a4_K166_M1	0.470295	0.734325	NA
P48962	Slc25a4_K23_M1	0.879011	0.977739	NA
P48962	Slc25a4_K245_M1	0.72649	1.06326	NA
P48962	Slc25a4_K263_M1	0.285841	0.781396	NA
P48962	Slc25a4_K272_M1	0.0409338	1.9634	up
P48962	Slc25a4_K43_M1	0.774234	0.973649	NA
P48962	Slc25a4_K63_M1	0.462903	0.85227	NA
P48962	Slc25a4_K96_M1	0.732019	0.964921	NA
P51881	Slc25a5_K33_M1	0.816473	1.3016	NA
P51881	Slc25a5_K92_M1	0.96714	0.965237	NA
Q9JIM1	Slc29a1_K249_M1	0.533288	1.28988	NA
Q9JIM1	Slc29a1_K255_M1	0.837211	0.987607	NA
Q61672	Slc29a2_K237_M1	0.154933	1.4881	NA
P32037	Slc2a3_K487_M1	0.286011	2.31258	NA
P14142	Slc2a4_K261_M1	0.6926	1.35484	NA
P14142	Slc2a4_K495_M1	0.00465689	1.53146	up
Q8BHK3	Slc36a2_K25_M1	0.818128	0.976275	NA
Q8CFE6	Slc38a2_K33_M1	0.155766	1.39848	NA
Q8CFE6	Slc38a2_K38_M1	0.811929	1.19284	NA
Q8CFE6	Slc38a2_K59_M1	0.316605	0.858807	NA
Q9DCP2	Slc38a3_K45_M1	0.169027	0.832005	NA
Q9DCP2	Slc38a3_K461_M1	0.154582	0.794712	NA
Q9DCP2	Slc38a3_K50_M1	0.784629	0.96149	NA
Q9DCP2	Slc38a3_K54_M1	0.354867	0.85256	NA
Q8BGD6	Slc38a9_K105_M1	0.611251	1.07186	NA
P10852	Slc3a2_K59_M1	0.0639527	1.32401	NA
Q9JHI9	Slc40a1_K240_M1	0.0040084	0.571006	down
A2AVZ9	Slc43a3_K244_M1	0.264917	1.21611	NA
P04919	Slc4a1_K252_M1	0.145021	1.50753	NA
P16283	Slc4a3_K1067_M1	0.367141	1.2011	NA
P16283	Slc4a3_K656_M1	0.0786967	2.89701	NA
O55192	Slc6a2_K37_M1	0.0804847	0.765629	NA
Q8VBW1	Slc6a8_K33_M1	0.938843	0.971092	NA
P70414	Slc8a1_K283_M1	0.736325	0.954104	NA
P70414	Slc8a1_K356_M1	0.781492	0.866613	NA
P70414	Slc8a1_K606_M1	0.0109178	1.52856	up
P70414	Slc8a1_K634_M1	0.560145	0.89111	NA
P70414	Slc8a1_K682_M1	0.557701	1.30896	NA
P70414	Slc8a1_K729_M1	0.0155595	1.31548	NA
Q9JHL1	Slc9a3r2_K282_M1	0.259483	0.868934	NA
Q8BXB6	Slco2b1_K676_M1	0.878671	0.968413	NA
Q91VT8	Smim14_K83_M1	0.147526	0.826632	NA
Q61234	Snta1_K103_M1	0.663309	0.936413	NA
Q61234	Snta1_K353_M1	0.00141625	1.89846	up
Q91ZR2	Snx18_K12_M1	0.254386	1.235	NA
P08228	Sod1_K92_M1	0.233479	1.16354	NA
Q3UTJ2	Sorbs2_K168_M1	0.286184	1.73011	NA
P16546	Sptan1_K441_M1	0.852152	1.04919	NA
P16546	Sptan1_K803_M1	0.656349	1.04094	NA
Q62261	Sptbn1_K118_M1	0.287572	1.23148	NA
Q62261	Sptbn1_K359_M1	0.059215	2.73768	NA
Q62261	Sptbn1_K593_M1	0.953777	0.906676	NA
Q62261	Sptbn1_K90_M1	0.0156613	1.50723	up
Q64337	Sqstm1_K437_M1	0.511115	1.14562	NA
Q62147	Sspn_K215_M1	0.781406	0.972362	NA
Q99L47	St13_K355_M1	0.543358	0.844719	NA
Q99L47	St13_K366_M1	0.0119904	0.737755	NA
P70297	Stam_K162_M1	0.473693	1.08633	NA
Q8CI59	Steap3_K484_M1	0.44007	1.11268	NA
Q923B6	Steap4_K3_M1	0.0231654	1.59774	up
Q923B6	Steap4_K73_M1	0.188203	1.74516	NA
P70452	Stx4_K260_M1	0.385684	0.773363	NA
Q9D666	Sun1_K160_M1	0.395088	1.29042	NA
O55100	Syngr1_K10_M1	0.055497	2.02594	NA
Q8CC35	Synpo_K391_M1	0.00185992	3.91899	up
Q93092	Taldo1_K130_M1	0.144532	0.765986	NA
Q93092	Taldo1_K277_M1	0.0710349	0.7934	NA
O70548	Tcap_K103_M1	0.00799412	0.517144	down
O70548	Tcap_K138_M1	0.521186	0.865268	NA
O70548	Tcap_K148_M1	0.27121	1.23372	NA
O70548	Tcap_K98_M1	0.101931	0.68433	NA
A0A1Y7VP24;Q9QZ73	Tes3-ps_K143_M1	0.0603805	0.744806	NA
A0A1Y7VP24;Q9QZ73	Tes3-ps_K149_M1	0.0082993	0.721857	NA
Q3TUU5	Tex30_K79_M1	0.537504	1.61319	NA
Q62351	Tfrc_K53_M1	0.265982	0.774317	NA
P21981	Tgm2_K425_M1	0.0667252	0.667175	NA
P15306	Thbd_K555_M1	0.0614606	0.81272	NA
Q06806	Tie1_K990_M1	0.00512526	2.72212	up
P62077	Timm8b_K80_M1	0.168049	0.801631	NA
P40142	Tkt_K319_M1	0.970182	1.0057	NA
Q3TB48	Tmem104_K109_M1	0.822699	0.931639	NA
Q80X71	Tmem106b_K14_M1	0.284198	1.21645	NA
Q8BGP5	Tmem127_K25_M1	0.00058238	0.390618	down
Q9R1Q6	Tmem176b_K243_M1	0.791409	0.957972	NA
Q5FW56	Tmem255b_K363_M1	0.00116149	1.70533	up
Q8VEK0	Tmem30a_K24_M1	0.00612214	0.694399	NA
Q8VEK0	Tmem30a_K8_M1	0.680675	1.06022	NA
Q9QY73	Tmem59_K315_M1	0.0919217	1.15977	NA
Q9D0N8	Tmem88_K156_M1	0.189672	1.207	NA
P49813	Tmod1_K228_M1	0.769263	1.08561	NA
P19123	Tnnc1_K17_M1	0.381962	1.17516	NA
P19123	Tnnc1_K39_M1	0.190123	2.63195	NA
P19123	Tnnc1_K43_M1	0.0020758	0.67084	NA
P19123	Tnnc1_K6_M1	0.470131	1.08947	NA
P19123	Tnnc1_K92_M1	0.157207	1.22665	NA
P48787	Tnni3_K118_M1	0.340092	1.13484	NA
P48787	Tnni3_K121_M1	0.685077	1.04394	NA
P48787	Tnni3_K132_M1	0.011084	1.94404	up
P48787	Tnni3_K165_M1	0.00688148	0.677146	NA
P48787	Tnni3_K194_M1	0.795478	0.722726	NA
P48787	Tnni3_K37_M1	0.0397503	0.483858	down
P48787	Tnni3_K51_M2	0.206095	1.17633	NA
P48787	Tnni3_K59_M1	0.3115	1.14043	NA
P48787	Tnni3_K59_M2	0.206095	1.17633	NA
P50752	Tnnt2_K189_M1	0.48035	0.907287	NA
P50752	Tnnt2_K203_M1	0.718017	0.964392	NA
P50752	Tnnt2_K230_M1	0.0106243	0.577644	down
P50752	Tnnt2_K247_M1	0.0855156	0.703303	NA
P50752	Tnnt2_K260_M1	0.602392	1.30382	NA
P50752	Tnnt2_K266_M1	0.073551	1.18318	NA
P50752	Tnnt2_K268_M2	0.0487727	1.3353	NA
P50752	Tnnt2_K271_M1	0.998618	1.00303	NA
P50752	Tnnt2_K271_M2	0.0487727	1.3353	NA
P50752	Tnnt2_K76_M1	0.000759106	0.642849	down
Q8BFY9	Tnpo1_K385_M1	0.313289	1.10603	NA
Q8BFY9	Tnpo1_K81_M1	0.715716	1.32867	NA
Q9QZ06	Tollip_K143_M1	0.230621	2.39594	NA
O88746	Tom1_K385_M1	0.217735	1.35738	NA
Q5SRX1	Tom1l2_K106_M1	0.483555	1.06928	NA
Q5SRX1	Tom1l2_K400_M1	0.765486	1.04379	NA
Q5SRX1	Tom1l2_K447_M1	0.532104	1.0912	NA
Q5SRX1	Tom1l2_K469_M1	0.0867514	1.32028	NA
Q9QYA2	Tomm40_K102_M1	0.0109948	1.42675	NA
Q9QYA2	Tomm40_K107_M1	0.0561832	0.747124	NA
Q9QYA2	Tomm40_K175_M1	0.942761	0.985254	NA
Q9QYA2	Tomm40_K91_M1	0.913999	0.989274	NA
Q9CZR3	Tomm40l_K122_M1	0.905015	0.987883	NA
Q9CZR3	Tomm40l_K38_M1	0.766049	1.17552	NA
Q9CZR3	Tomm40l_K49_M1	0.74672	0.994116	NA
Q9D173	Tomm7_K17_M1	0.0947472	1.19533	NA
Q62393	Tpd52_K99_M1	0.142742	1.18619	NA
P17751	Tpi1_K156_M1	0.0312928	0.77087	NA
P17751	Tpi1_K175_M1	0.196512	0.728861	NA
P58771	Tpm1_K128_M1	0.000348989	0.440993	down
P58771	Tpm1_K152_M1	0.981478	1.04031	NA
P58771	Tpm1_K168_M1	0.36824	0.816223	NA
P58771	Tpm1_K198_M1	0.150673	1.32971	NA
P58771	Tpm1_K205_M1	0.180686	0.836574	NA
P58771	Tpm1_K226_M1	0.2969	1.10099	NA
P58771	Tpm1_K248_M1	0.178458	0.859492	NA
P58771	Tpm1_K264_M1	0.585422	1.05793	NA
P58771	Tpm1_K268_M1	0.110779	1.69337	NA
P58771	Tpm1_K30_M1	0.149542	0.578906	NA
P58771	Tpm1_K37_M1	0.89243	1.00886	NA
P58771	Tpm1_K48_M1	0.84922	0.980557	NA
P58771	Tpm1_K77_M1	0.0651021	0.59589	NA
P58774	Tpm2_K205_M1	0.106907	0.736246	NA
P58774	Tpm2_K37_M1	0.118347	0.703129	NA
P21107	Tpm3_K113_M1	0.554202	0.952164	NA
P21107	Tpm3_K13_M1	0.528655	0.941515	NA
P21107	Tpm3_K214_M1	0.00726611	0.562533	down
P21107	Tpm3_K52_M1	0.163566	0.728168	NA
P21107	Tpm3_K66_M1	0.0927713	0.82446	NA
Q64514	Tpp2_K19_M1	0.309252	0.556003	NA
B2RXC1	Trappc11_K237_M1	0.915988	0.906689	NA
Q3TIR1	Trappc13_K395_M1	0.646625	0.958623	NA
A0A286YCX6	Trappc8_K1280_M1	0.550418	0.880136	NA
Q8C0E3	Trim47_K234_M1	0.0244432	1.64678	up
Q8C0E3	Trim47_K261_M1	0.00593335	1.64253	up
Q9ERP3	Trim54_K168_M1	0.0309714	0.592234	down
G3X8Y1	Trim55_K49_M1	0.413779	0.690776	NA
E9Q6P5	Ttc7b_K148_M1	0.556768	1.27828	NA
A2ASS6	Ttn_K1119_M1	0.00546425	0.71409	NA
A2ASS6	Ttn_K12993_M1	0.464857	0.744379	NA
A2ASS6	Ttn_K1328_M1	0.287724	1.11062	NA
A2ASS6	Ttn_K13437_M1	0.118989	0.82424	NA
A2ASS6	Ttn_K13446_M1	0.0549217	1.69834	NA
A2ASS6	Ttn_K14197_M1	0.0159539	1.40177	NA
A2ASS6	Ttn_K14213_M1	0.293842	0.884172	NA
A2ASS6	Ttn_K14458_M1	0.920538	0.954993	NA
A2ASS6	Ttn_K14479_M1	0.432079	0.826991	NA
A2ASS6	Ttn_K14511_M1	0.985773	0.949896	NA
A2ASS6	Ttn_K14557_M1	0.0173114	1.2914	NA
A2ASS6	Ttn_K14832_M1	0.99862	0.939873	NA
A2ASS6	Ttn_K15315_M1	0.00112141	2.97272	up
A2ASS6	Ttn_K15349_M1	0.0061816	1.84048	up
A2ASS6	Ttn_K15415_M1	0.0968056	1.22598	NA
A2ASS6	Ttn_K15911_M1	0.933123	0.996616	NA
A2ASS6	Ttn_K16407_M1	0.166006	1.35062	NA
A2ASS6	Ttn_K17448_M1	0.0782458	1.56372	NA
A2ASS6	Ttn_K17739_M1	0.692203	1.02806	NA
A2ASS6	Ttn_K17881_M1	0.469695	1.11856	NA
A2ASS6	Ttn_K18045_M1	0.369489	0.921297	NA
A2ASS6	Ttn_K18444_M1	0.0159924	1.57726	up
A2ASS6	Ttn_K18740_M1	0.994551	1.38721	NA
A2ASS6	Ttn_K19272_M1	0.00166958	1.62493	up
A2ASS6	Ttn_K205_M1	0.804912	0.947443	NA
A2ASS6	Ttn_K20526_M1	0.0385903	1.22069	NA
A2ASS6	Ttn_K2119_M1	0.38366	1.13218	NA
A2ASS6	Ttn_K21216_M1	0.223983	2.29063	NA
A2ASS6	Ttn_K21315_M1	0.33337	1.09171	NA
A2ASS6	Ttn_K21614_M1	0.0747164	4.11719	NA
A2ASS6	Ttn_K21904_M1	0.0307634	1.25602	NA
A2ASS6	Ttn_K22101_M1	0.409567	1.10945	NA
A2ASS6	Ttn_K2215_M1	0.730519	0.960831	NA
A2ASS6	Ttn_K22229_M1	0.629078	1.24894	NA
A2ASS6	Ttn_K22300_M1	0.812097	0.958806	NA
A2ASS6	Ttn_K23184_M1	0.186714	0.880276	NA
A2ASS6	Ttn_K2336_M1	0.513956	0.774272	NA
A2ASS6	Ttn_K23383_M1	0.220568	0.88223	NA
A2ASS6	Ttn_K2396_M1	0.239788	1.23615	NA
A2ASS6	Ttn_K24069_M1	0.958343	0.989731	NA
A2ASS6	Ttn_K24266_M1	0.364622	1.09874	NA
A2ASS6	Ttn_K24564_M1	0.186877	1.32818	NA
A2ASS6	Ttn_K2492_M1	0.937391	1.01312	NA
A2ASS6	Ttn_K25547_M1	0.208163	1.17506	NA
A2ASS6	Ttn_K25943_M1	0.666377	1.05092	NA
A2ASS6	Ttn_K26599_M1	0.00347338	0.580351	down
A2ASS6	Ttn_K26630_M1	0.0664021	1.52657	NA
A2ASS6	Ttn_K26729_M1	0.0660922	1.35908	NA
A2ASS6	Ttn_K27130_M1	0.142747	0.796989	NA
A2ASS6	Ttn_K27654_M1	0.001087	0.423573	down
A2ASS6	Ttn_K27711_M1	0.00666917	1.61725	up
A2ASS6	Ttn_K28398_M1	0.208043	1.11177	NA
A2ASS6	Ttn_K28794_M1	0.849477	1.01514	NA
A2ASS6	Ttn_K28865_M1	0.354586	0.866561	NA
A2ASS6	Ttn_K28969_M1	0.0257436	2.00465	up
A2ASS6	Ttn_K29682_M1	0.234818	1.14216	NA
A2ASS6	Ttn_K29783_M1	0.0675613	1.20833	NA
A2ASS6	Ttn_K29836_M1	0.0164334	0.614998	down
A2ASS6	Ttn_K29880_M1	0.0656289	2.02434	NA
A2ASS6	Ttn_K30099_M1	0.37681	0.913403	NA
A2ASS6	Ttn_K30247_M1	0.386184	1.10087	NA
A2ASS6	Ttn_K30276_M1	0.160417	1.18344	NA
A2ASS6	Ttn_K30428_M1	0.0650671	3.20088	NA
A2ASS6	Ttn_K30569_M1	0.00499452	1.35678	NA
A2ASS6	Ttn_K30668_M1	0.111745	1.17398	NA
A2ASS6	Ttn_K30935_M1	0.0103009	0.68258	NA
A2ASS6	Ttn_K31008_M1	0.949971	0.999943	NA
A2ASS6	Ttn_K31067_M1	0.0661141	1.63487	NA
A2ASS6	Ttn_K31197_M1	0.595625	0.903465	NA
A2ASS6	Ttn_K31272_M1	0.379299	0.886544	NA
A2ASS6	Ttn_K31336_M1	0.342511	0.838097	NA
A2ASS6	Ttn_K32010_M1	0.167366	0.837501	NA
A2ASS6	Ttn_K32101_M1	0.207214	0.833716	NA
A2ASS6	Ttn_K32104_M1	0.609329	1.05472	NA
A2ASS6	Ttn_K32463_M1	0.724059	1.0944	NA
A2ASS6	Ttn_K32551_M1	0.0661157	2.48812	NA
A2ASS6	Ttn_K32619_M1	0.579459	1.10944	NA
A2ASS6	Ttn_K32689_M1	0.59962	1.09692	NA
A2ASS6	Ttn_K3280_M1	0.0350858	1.34092	NA
A2ASS6	Ttn_K32949_M1	0.641883	1.03829	NA
A2ASS6	Ttn_K33177_M1	0.099218	1.2136	NA
A2ASS6	Ttn_K33422_M1	0.00402856	0.400322	down
A2ASS6	Ttn_K33731_M1	0.119147	1.28793	NA
A2ASS6	Ttn_K8698_M1	0.00346232	1.58395	up
Q6P5F7	Ttyh3_K508_M1	0.456564	0.892843	NA
P05213	Tuba1b_K336_M1	0.177818	1.29135	NA
P05213	Tuba1b_K370_M1	0.0971242	1.16024	NA
P05213	Tuba1b_K60_M1	0.483557	0.49692	NA
P05213	Tuba1b_K96_M1	0.133892	1.36823	NA
P68368	Tuba4a_K112_M1	0.135659	1.42109	NA
P68368	Tuba4a_K336_M1	0.0948644	1.31709	NA
P68372	Tubb4b_K252_M1	0.0403372	1.76757	up
P68372	Tubb4b_K324_M1	0.214325	1.42845	NA
P68372	Tubb4b_K58_M1	0.0313317	1.73023	up
Q9CQM5	Txndc17_K98_M1	0.0958419	1.35014	NA
Q8BG60	Txnip_K116_M1	0.0588088	0.545254	NA
Q8BG60	Txnip_K213_M1	0.162457	0.72681	NA
Q8BG60	Txnip_K26_M1	0.100496	0.752881	NA
Q8BG60	Txnip_K64_M1	0.092627	0.484029	NA
Q8CDN6	Txnl1_K181_M1	0.376246	1.2022	NA
Q02053	Uba1_K185_M1	0.912755	1.1224	NA
Q02053	Uba1_K296_M1	0.483733	1.12696	NA
Q02053	Uba1_K593_M1	0.236042	1.25958	NA
Q02053	Uba1_K627_M1	0.0914272	1.85167	NA
Q02053	Uba1_K635_M1	0.406408	1.24516	NA
Q02053	Uba1_K671_M1	0.661928	0.949136	NA
Q02053	Uba1_K746_M1	0.808903	1.03265	NA
Q02053	Uba1_K806_M1	0.197775	2.00989	NA
Q8C878	Uba3_K147_M1	0.0777099	1.19318	NA
Q8C878	Uba3_K307_M1	0.157707	0.860816	NA
Q8C878	Uba3_K361_M1	0.648022	0.964682	NA
Q9DBK7	Uba7_K808_M1	0.0665749	0.732629	NA
P62254	Ube2g1_K101_M1	0.199688	1.37185	NA
P62254	Ube2g1_K73_M1	0.0428477	1.66791	up
P68037	Ube2l3_K64_M1	0.64288	0.904307	NA
P68037	Ube2l3_K73_M1	0.0990916	0.531362	NA
P68037	Ube2l3_K82_M1	0.992342	1.00417	NA
P61089	Ube2n_K74_M1	0.2554	1.3673	NA
P61089	Ube2n_K82_M1	0.401073	0.890105	NA
P61089	Ube2n_K92_M1	0.856455	1.03223	NA
P61089	Ube2n_K94_M1	0.365587	1.37916	NA
Q9CZY3	Ube2v1_K68_M1	0.174847	0.792394	NA
Q3UE37	Ube2z_K168_M1	0.917755	0.989828	NA
O08759	Ube3a_K318_M1	0.823558	1.07969	NA
O08759	Ube3a_K325_M1	0.52436	0.916969	NA
O08759	Ube3a_K368_M1	0.661554	1.0725	NA
O08759	Ube3a_K430_M1	0.0522312	2.23857	NA
O08759	Ube3a_K547_M1	0.0203823	1.68774	up
O08759	Ube3a_K706_M1	0.00177573	1.79208	up
O08759	Ube3a_K719_M1	0.0698128	4.14866	NA
O08759	Ube3a_K723_M1	0.0655245	1.75791	NA
O08759	Ube3a_K75_M1	0.544589	1.10382	NA
Q78JW9	Ubfd1_K364_M1	0.307561	0.854793	NA
Q922Y1	Ubxn1_K105_M1	0.422348	0.932363	NA
Q9R0P9	Uchl1_K4_M1	0.981927	0.997437	NA
Q91ZJ5	Ugp2_K198_M1	0.120563	1.2797	NA
Q8CGY6	Unc45b_K333_M1	0.0227108	2.01232	up
Q9DB77	Uqcrc2_K23_M1	0.0708519	1.342	NA
Q9DB77	Uqcrc2_K250_M1	0.604971	1.07292	NA
Q9DB77	Uqcrc2_K92_M1	0.692327	0.883912	NA
Q9CR68	Uqcrfs1_K163_M1	0.719533	0.970669	NA
Q5BKP2	Usp13_K638_M1	0.530058	1.12356	NA
Q9JMA1	Usp14_K214_M1	0.00076516	1.76077	up
B1AY13	Usp24_K1761_M1	0.718564	1.06456	NA
P57080	Usp25_K201_M1	0.32558	0.673297	NA
P57080	Usp25_K250_M1	0.110516	0.848981	NA
P57080	Usp25_K631_M1	0.00621422	0.590578	down
P56399	Usp5_K184_M1	0.0353313	0.729904	NA
P56399	Usp5_K360_M1	0.687102	0.955175	NA
P56399	Usp5_K423_M1	0.134056	0.847696	NA
P56399	Usp5_K574_M1	0.00101865	1.43866	NA
P56399	Usp5_K743_M1	0.884826	1.00269	NA
P56399	Usp5_K793_M1	0.0461764	0.782514	NA
P70398	Usp9x_K1435_M1	0.0812688	2.92184	NA
P63024	Vamp3_K39_M1	0.569501	0.949294	NA
P63024	Vamp3_K46_M1	0.744036	1.03431	NA
P63024	Vamp3_K70_M1	0.0617109	1.19057	NA
Q9Z2P8	Vamp5_K33_M1	0.0117441	0.706609	NA
Q9Z2P8	Vamp5_K53_M1	0.996563	0.994771	NA
P70280	Vamp7_K172_M1	0.998102	0.997899	NA
O70404	Vamp8_K47_M1	0.303408	0.645756	NA
O70404	Vamp8_K59_M1	0.972764	0.954346	NA
Q9Z1Q9	Vars1_K432_M1	0.498887	0.828116	NA
Q9Z1Q9	Vars1_K951_M1	0.0529518	0.682086	NA
Q62465	Vat1_K268_M1	0.134047	1.45995	NA
Q64727	Vcl_K1002_M1	0.44975	0.886513	NA
Q64727	Vcl_K219_M1	0.00217847	0.611443	down
Q64727	Vcl_K444_M1	0.0619299	1.61207	NA
Q64727	Vcl_K476_M1	0.236127	0.856497	NA
Q64727	Vcl_K655_M1	0.146005	0.737498	NA
Q64727	Vcl_K699_M1	0.0890512	1.31949	NA
Q64727	Vcl_K815_M1	0.886301	0.994514	NA
Q64727	Vcl_K996_M1	0.00355256	2.56719	up
Q01853	Vcp_K109_M1	0.69585	0.958884	NA
Q01853	Vcp_K18_M1	0.0338254	0.802973	NA
Q01853	Vcp_K211_M1	0.66532	1.05919	NA
Q01853	Vcp_K217_M1	0.84863	0.970421	NA
Q01853	Vcp_K231_M1	0.0985628	0.803549	NA
Q01853	Vcp_K236_M1	0.0133812	0.720735	NA
Q01853	Vcp_K386_M1	0.636974	0.917302	NA
Q01853	Vcp_K505_M1	0.570763	0.95681	NA
Q01853	Vcp_K524_M1	0.581224	0.938493	NA
Q01853	Vcp_K529_M1	0.0345896	1.31141	NA
Q01853	Vcp_K614_M1	0.461667	1.05713	NA
Q01853	Vcp_K651_M1	0.430704	0.841931	NA
Q01853	Vcp_K658_M1	0.848502	0.985752	NA
Q01853	Vcp_K668_M1	0.179215	0.686993	NA
Q01853	Vcp_K696_M1	0.15344	0.681497	NA
Q01853	Vcp_K8_M1	0.825105	0.974361	NA
Q60932	Vdac1_K122_M1	0.821749	1.01882	NA
Q60932	Vdac1_K279_M1	0.468482	1.24191	NA
Q60932	Vdac1_K287_M1	0.00359697	1.96195	up
Q60932	Vdac1_K33_M1	0.488685	1.06905	NA
Q60930	Vdac2_K121_M1	0.896323	1.00431	NA
Q60930	Vdac2_K24_M1	0.740257	1.12918	NA
Q60930	Vdac2_K278_M1	0.427802	1.11353	NA
Q60930	Vdac2_K286_M1	0.0317806	4.70111	up
Q60930	Vdac2_K32_M1	0.969345	0.978897	NA
Q60930	Vdac2_K40_M1	0.0285114	1.24823	NA
Q60930	Vdac2_K46_M1	0.0550901	0.798675	NA
Q60930	Vdac2_K65_M1	0.0244813	2.10975	up
Q60930	Vdac2_K73_M1	0.180325	0.876199	NA
Q60930	Vdac2_K75_M1	0.932827	0.973834	NA
Q60931	Vdac3_K109_M1	0.209652	1.13218	NA
Q60931	Vdac3_K12_M1	0.515642	0.937046	NA
Q60931	Vdac3_K15_M1	0.860253	0.973175	NA
Q60931	Vdac3_K163_M1	0.640289	1.09853	NA
Q60931	Vdac3_K20_M1	0.313721	1.09326	NA
Q60931	Vdac3_K274_M1	0.0036746	2.86359	up
Q60931	Vdac3_K28_M1	0.0177036	1.44391	NA
Q60931	Vdac3_K63_M1	0.454298	0.871775	NA
P20152	Vim_K104_M1	0.688248	1.03589	NA
P20152	Vim_K120_M1	0.918949	1.01417	NA
P20152	Vim_K129_M1	0.0669627	1.88051	NA
P20152	Vim_K139_M1	0.124668	1.15353	NA
P20152	Vim_K168_M1	0.0174697	0.764222	NA
P20152	Vim_K188_M1	0.292742	0.86335	NA
P20152	Vim_K223_M1	0.00865165	0.516337	down
P20152	Vim_K294_M1	0.58296	1.0256	NA
P20152	Vim_K439_M1	0.010373	0.73547	NA
P20152	Vim_K445_M1	0.00972467	0.708242	NA
P98156	Vldlr_K828_M1	0.0231829	2.90707	up
O88384	Vti1b_K13_M1	0.228478	1.15119	NA
O88384	Vti1b_K190_M1	0.0346184	0.661377	down
Q00519	Xdh_K781_M1	0.833524	0.966919	NA
Q00519	Xdh_K893_M1	0.422499	0.880916	NA
Q00519	Xdh_K905_M1	0.269968	0.851299	NA
Q9CQV8	Ywhab_K11_M1	0.280852	0.881083	NA
Q9CQV8	Ywhab_K122_M1	0.16472	0.876482	NA
Q9CQV8	Ywhab_K13_M1	0.642083	0.965007	NA
Q9CQV8	Ywhab_K51_M1	0.0988569	1.15954	NA
P62259	Ywhae_K50_M1	0.0510456	1.21355	NA
P61982	Ywhag_K10_M1	0.90229	0.991396	NA
P68254	Ywhaq_K9_M1	0.81264	1.03086	NA
P63101	Ywhaz_K138_M1	0.820161	0.953452	NA
P63101	Ywhaz_K9_M1	0.468527	0.922513	NA
Q80U44	Zfyve16_K1245_M1	0.036779	1.33975	NA
Q922H9	Znf330_K78_M1	0.581557	0.684217	NA
Q5SSH7	Zzef1_K2464_M1	0.0556531	1.34816	NA
