# Supplementary material for: Proteomic and ubiquitinome analysis reveal that microgravity affects glucose metabolism of mouse hearts by remodeling non-degradative ubiquitination
Source: PLoS One. 2024 Nov 14;19(11):e0313519. doi: 10.1371/journal.pone.0313519 (PMC11563481; doi:10.1371/journal.pone.0313519)
Supplement: S3 Table — (XLSX) [file pone.0313519.s004.xlsx]

## Sheet: Table S3
S3 Table. Correlation of proteomic and ubiquitinomic data
Pr_PG.ProteinGroups	UB_PTM_collapse_key	UB_P.Value	UB_Foldchange (FC)	UB_group	Pr_P.Value	Pr_Foldchange (FC)	Pr_group
P42859	Htt_K1242_M1	0.00248545	12.8095	up	NA	NA	ns1
Q3UHD3	Mtus2_K1032_M2	2.72e-05	4.85739	up	0.0467515	1.15874	ns
Q3UHD3	Mtus2_K1030_M2	2.72e-05	4.85739	up	0.0467515	1.15874	ns
Q60930	Vdac2_K286_M1	0.0317806	4.70111	up	0.000787826	1.28453	ns
Q9WVK0	Agtrap_K153_M1	0.0283186	4.62615	up	0.0345171	1.29304	ns
A0A140T8T4;P51410	Rpl9-ps6_K21_M1	0.018652	4.28419	up	0.0442073	0.836098	ns
Q3UHD3	Mtus2_K1032_M1	0.0162812	3.96995	up	0.0467515	1.15874	ns
O54794	Aqp7_K287_M1	0.00304307	3.9582	up	0.805449	1.16064	ns
Q8CC35	Synpo_K391_M1	0.00185992	3.91899	up	0.21115	0.922099	ns
P35918	Kdr_K796_M1	0.00782491	3.59453	up	NA	NA	ns1
A2AAJ9	Obscn_K550_M1	0.0384998	3.43122	up	0.082284	1.12248	ns
P26043	Rdx_K209_M1	0.00202675	3.00828	up	0.0135009	1.15613	ns
P98156	Vldlr_K828_M1	0.0231829	2.90707	up	0.908999	1.01154	ns
Q60931	Vdac3_K274_M1	0.0036746	2.86359	up	0.0938513	0.891612	ns
Q06806	Tie1_K990_M1	0.00512526	2.72212	up	0.671228	0.997725	ns
Q9WUA3	Pfkp_K691_M1	0.00447664	2.63202	up	0.212692	0.923914	ns
P05064	Aldoa_K153_M1	0.031802	2.57783	up	0.676997	1.02228	ns
P08207	S100a10_K47_M1	0.00206739	2.53945	up	0.343664	0.873511	ns
Q9EQP2	Ehd4_K508_M1	0.00542486	2.44624	up	2.22e-07	1.96489	up
Q7TNC9	Inpp5a_K265_M1	0.000475389	2.418	up	0.370667	0.911135	ns
Q01231	Gja5_K130_M1	0.00196106	2.40946	up	NA	NA	ns1
Q8CHU3	Epn2_K107_M1	0.0340205	2.40453	up	0.87637	0.975276	ns
Q64522	H2ac21_K119_M1	0.00906104	2.38487	up	0.085341	0.436072	ns
P62983	Rps27a_K27_M2	0.0219847	2.3687	up	0.920481	0.995765	ns
P63017	Hspa8_K3_M1	0.020182	2.34712	up	0.032169	1.11883	ns
Q7M6Y3	Picalm_K318_M1	0.0198208	2.26749	up	0.284875	0.950497	ns
Q68FD5	Cltc_K453_M1	0.0014356	2.22568	up	0.715084	0.980829	ns
Q6PDI5	Ecpas_K308_M1	0.00146779	2.14461	up	0.0192811	0.876462	ns
P62737	Acta2_K193_M1	0.0396885	2.12743	up	0.795707	0.984879	ns
O08992	Sdcbp_K186_M1	2.94e-05	2.11526	up	0.0799688	1.17604	ns
Q60930	Vdac2_K65_M1	0.0244813	2.10975	up	0.000787826	1.28453	ns
Q62165	Dag1_K792_M1	0.00746707	2.03282	up	0.976118	0.987168	ns
Q8BJ71	Nup93_K59_M1	0.000202134	2.03074	up	0.35306	1.06385	ns
Q8CGY6	Unc45b_K333_M1	0.0227108	2.01232	up	0.0275739	0.834615	ns
Q91V24	Abca7_K1799_M1	0.0249148	1.99074	up	NA	NA	ns1
P48962	Slc25a4_K272_M1	0.0409338	1.9634	up	0.089778	0.900129	ns
Q60932	Vdac1_K287_M1	0.00359697	1.96195	up	0.217514	0.929399	ns
P24547	Impdh2_K208_M1	0.00151645	1.95286	up	0.412583	1.13784	ns
Q99JB8	Pacsin3_K392_M1	0.0381233	1.92825	up	0.353207	0.959849	ns
Q61234	Snta1_K353_M1	0.00141625	1.89846	up	0.779127	1.01598	ns
Q14BI5	Myom2_K1096_M1	0.0312305	1.88583	up	0.784815	0.987306	ns
Q9JKS4	Ldb3_K232_M1	0.00479941	1.85607	up	0.532924	0.969116	ns
Q62165	Dag1_K806_M1	0.0205769	1.85138	up	0.976118	0.987168	ns
P11404	Fabp3_K113_M1	0.0382646	1.8318	up	0.0192153	0.810828	ns
O54965	Rnf13_K233_M1	0.00635588	1.79749	up	NA	NA	ns1
O08759	Ube3a_K706_M1	0.00177573	1.79208	up	0.0923535	0.883049	ns
P50096	Impdh1_K208_M1	0.0149422	1.78075	up	NA	NA	ns1
P68372	Tubb4b_K252_M1	0.0403372	1.76757	up	0.014726	0.858643	ns
Q9JMA1	Usp14_K214_M1	0.00076516	1.76077	up	0.745988	0.98043	ns
Q91UZ1	Plcb4_K1022_M1	0.0226543	1.75226	up	0.0506267	0.624832	ns
P68372	Tubb4b_K58_M1	0.0313317	1.73023	up	0.014726	0.858643	ns
Q5FW56	Tmem255b_K363_M1	0.00116149	1.70533	up	NA	NA	ns1
Q9JHU4	Dync1h1_K3579_M1	0.00712615	1.69628	up	0.0997509	0.918643	ns
Q78HU7	Gypc_K64_M1	0.00687792	1.69411	up	NA	NA	ns1
Q9DBV4	Mxra8_K410_M1	0.0301656	1.68928	up	NA	NA	ns1
O08759	Ube3a_K547_M1	0.0203823	1.68774	up	0.0923535	0.883049	ns
Q62165	Dag1_K806_M2	0.000430491	1.68585	up	0.976118	0.987168	ns
Q62165	Dag1_K792_M2	0.000430491	1.68585	up	0.976118	0.987168	ns
P62254	Ube2g1_K73_M1	0.0428477	1.66791	up	0.641855	1.15283	ns
Q60902	Eps15l1_K490_M1	0.0129075	1.66305	up	0.205864	1.23839	ns
Q8C0E3	Trim47_K234_M1	0.0244432	1.64678	up	0.00395152	1.33204	ns
Q8C0E3	Trim47_K261_M1	0.00593335	1.64253	up	0.00395152	1.33204	ns
Q9QZI8	Serinc1_K343_M1	0.0498986	1.64009	up	NA	NA	ns1
P14733	Lmnb1_K313_M1	0.0350566	1.63129	up	3.15e-05	2.88138	up
Q8BMS1	Hadha_K728_M1	0.01157	1.61852	up	0.190587	0.926574	ns
P04117	Fabp4_K22_M1	0.0229506	1.61231	up	0.0823565	0.904365	ns
Q923B6	Steap4_K3_M1	0.0231654	1.59774	up	0.400376	1.12323	ns
O08992	Sdcbp_K11_M1	0.0108447	1.54416	up	0.0799688	1.17604	ns
Q9DBV4	Mxra8_K383_M1	0.00307566	1.54289	up	NA	NA	ns1
O89051	Itm2b_K3_M1	0.0368787	1.54224	up	0.564092	1.89369	ns
P52795	Efnb1_K288_M1	0.00737623	1.53776	up	NA	NA	ns1
P14142	Slc2a4_K495_M1	0.00465689	1.53146	up	0.535553	0.94563	ns
P70414	Slc8a1_K606_M1	0.0109178	1.52856	up	0.235348	1.12175	ns
P11499	Hsp90ab1_K531_M1	0.0220242	1.51197	up	0.00761093	0.834517	ns
Q62261	Sptbn1_K90_M1	0.0156613	1.50723	up	0.785932	1.01956	ns
P14602	Hspb1_K127_M1	0.0036523	0.666463	down	0.246005	0.894089	ns
Q9D6K8	Fundc2_K23_M1	0.0140437	0.661985	down	0.305186	0.943829	ns
O88384	Vti1b_K190_M1	0.0346184	0.661377	down	0.108403	0.844624	ns
O70468	Mybpc3_K1151_M1	0.0054059	0.65888	down	0.685403	0.981405	ns
P14094	Atp1b1_K21_M1	0.000458587	0.653561	down	0.407506	0.958607	ns
P57780	Actn4_K422_M1	0.00588281	0.653175	down	0.508436	0.966443	ns
P31001	Des_K448_M1	0.0062766	0.647892	down	0.652469	1.03296	ns
O70468	Mybpc3_K1167_M1	0.00481149	0.647621	down	0.685403	0.981405	ns
P09411	Pgk1_K30_M1	0.0193586	0.646922	down	0.0403331	0.896182	ns
P50752	Tnnt2_K76_M1	0.000759106	0.642849	down	0.0688064	0.878934	ns
O70433	Fhl2_K106_M1	0.0428758	0.64276	down	6.58e-05	0.686402	ns
P31001	Des_K298_M1	0.008275	0.639735	down	0.652469	1.03296	ns
P15864	H1-2_K17_M1	0.0494759	0.636211	down	0.329501	0.862678	ns
P26041	Msn_K165_M1	0.022415	0.634694	down	0.0769888	0.91369	ns
Q3UHD2	Gfod1_K308_M1	0.00785582	0.631988	down	NA	NA	ns1
P23927	Cryab_K166_M1	0.0232314	0.630065	down	0.010745	0.849628	ns
O70468	Mybpc3_K578_M1	0.0125987	0.628599	down	0.685403	0.981405	ns
Q8K0L0	Asb2_K211_M1	0.00180866	0.625151	down	0.344474	0.894801	ns
Q9JLV1	Bag3_K455_M1	0.025008	0.613602	down	0.0269004	0.891095	ns
P31001	Des_K296_M1	0.0429982	0.612197	down	0.652469	1.03296	ns
Q8R123	Flad1_K273_M1	0.0371493	0.60567	down	0.724937	1.0239	ns
Q9ERP3	Trim54_K168_M1	0.0309714	0.592234	down	0.562837	1.05286	ns
P57080	Usp25_K631_M1	0.00621422	0.590578	down	NA	NA	ns1
Q9JJW5	Myoz2_K197_M1	0.00221944	0.579056	down	0.599621	1.0265	ns
P50752	Tnnt2_K230_M1	0.0106243	0.577644	down	0.0688064	0.878934	ns
Q9JHI9	Slc40a1_K240_M1	0.0040084	0.571006	down	NA	NA	ns1
O35379	Abcc1_K497_M1	0.00183906	0.570093	down	0.635904	0.954743	ns
Q03265	Atp5f1a_K434_M1	0.024461	0.569624	down	0.345382	0.946138	ns
Q9JMH9	Myo18a_K1980_M1	0.00362566	0.565751	down	0.01205	0.756876	ns
Q8VDN2	Atp1a1_K9_M1	0.00974178	0.565691	down	0.394552	0.961114	ns
P21107	Tpm3_K214_M1	0.00726611	0.562533	down	0.300491	0.915378	ns
SH2D3_MOUSE	Sh2d3c_K590_M1	0.0236042	0.562221	down	NA	NA	ns1
P31001	Des_K308_M1	0.000763413	0.548823	down	0.652469	1.03296	ns
P31001	Des_K43_M1	0.00161183	0.546507	down	0.652469	1.03296	ns
O35459	Ech1_K76_M1	0.00135351	0.543076	down	0.813522	0.987555	ns
Q9JJW5	Myoz2_K176_M1	0.0118431	0.532296	down	0.599621	1.0265	ns
O70548	Tcap_K103_M1	0.00799412	0.517144	down	0.00503067	1.20669	ns
P20152	Vim_K223_M1	0.00865165	0.516337	down	0.130736	0.900459	ns
O89103	Cd93_K612_M1	0.0379714	0.51285	down	0.147065	0.889675	ns
P31001	Des_K317_M1	0.00036961	0.502822	down	0.652469	1.03296	ns
O70433	Fhl2_K253_M1	0.00157441	0.475267	down	6.58e-05	0.686402	ns
P09411	Pgk1_K146_M1	0.0110442	0.474454	down	0.0403331	0.896182	ns
Q9D6K8	Fundc2_K30_M1	0.0268128	0.469484	down	0.305186	0.943829	ns
O70433	Fhl2_K220_M1	0.000415102	0.468845	down	6.58e-05	0.686402	ns
P58771	Tpm1_K128_M1	0.000348989	0.440993	down	0.448687	1.07385	ns
A2AMM0	Cavin4_K52_M1	0.000135727	0.424291	down	0.556539	1.05199	ns
Q8BGP5	Tmem127_K25_M1	0.00058238	0.390618	down	NA	NA	ns1
O70468	Mybpc3_K1146_M1	0.00750384	0.389305	down	0.685403	0.981405	ns
A2AMM0	Cavin4_K74_M1	0.0344877	0.371839	down	0.556539	1.05199	ns
Q9CR42	Ankrd1_K13_M1	0.000133934	0.311734	down	0.00473392	0.5728	down
O70250	Pgam2_K106_M1	0.00766369	0.242628	down	0.239762	0.929848	ns
Q9CRB9	Chchd3_K63_M1	0.0428212	0.0394784	down	0.733443	0.980717	ns
E9Q401	Ryr2_K3340_M1	7.93e-05	0.0102805	down	0.981057	1.00245	ns
