# Supplementary material for: Proteomic and ubiquitinome analysis reveal that microgravity affects glucose metabolism of mouse hearts by remodeling non-degradative ubiquitination
Source: PLoS One. 2024 Nov 14;19(11):e0313519. doi: 10.1371/journal.pone.0313519 (PMC11563481; doi:10.1371/journal.pone.0313519)
Supplement: S4 Table — (XLSX) [file pone.0313519.s005.xlsx]

## Sheet: Table S4
S4 Table. Ubi independent mRNA regulated proteins
PG.ProteinGroups	Pr_group
Q9DCC4	down
Q9CZR3	down
P14824	up
P17427	up
Q9EQP2	up
P09528	up
P62874	up
Q99020	up
P14733	up
Q9QZQ8	up
P63330	up
Q9DCP2	up
Q8C878	up
P62259	up
