# Supplementary material for: Proteomic and ubiquitinome analysis reveal that microgravity affects glucose metabolism of mouse hearts by remodeling non-degradative ubiquitination
Source: PLoS One. 2024 Nov 14;19(11):e0313519. doi: 10.1371/journal.pone.0313519 (PMC11563481; doi:10.1371/journal.pone.0313519)
Supplement: S5 Table — (XLSX) [file pone.0313519.s006.xlsx]

## Sheet: Table S5
S5 Table. Potential mRNA regulated proteins
PG.ProteinGroups	Pr_group
A0A075B5K6	up
P01654	up
O08692	up
F6TQW2	up
P07361	up
P06330	up
P01867	up
P01837	up
E9PV24	up
Q9D7V9	up
Q9R1B9	up
P0C872	up
A0A140T8P6	up
P63248	up
A0A075B5M7	up
Q6ZWQ7	up
Q8CGZ0	up
Q8BH58	up
B9EJR8	up
P14211	up
P01872	up
A0A0A6YXW6	up
P97461	up
Q6T3U4	up
Q9Z321	up
P49222	up
Q61550	up
Q80UY2	up
P50543	up
O70228	up
Q8CJF9	up
Q9WTP6	up
Q8K273	up
Q8CIV8	up
Q9D5T0	up
P50580	up
Q9ERU9	up
Q99P72	up
Q9WVD5	up
P05533	up
O88843	up
P62141	up
Q91YY4	up
P61514	up
Q8VED9	up
Q6PFD9	up
Q9D6J5	up
P43023	up
Q91VT4	up
Q9CQ25	up
Q80XN0	up
Q9QZE7	up
O35900	up
P19536	up
Q9WV69	up
Q8CI04	up
P17225	up
Q9DCZ4	up
Q99J25	up
P35831	up
Q8K1H7	up
Q08AU7	up
D0QMC3	up
P97825	up
O35737	up
Q9WV96	up
Q8WTY4	up
Q9D8V0	up
Q61102	up
P70302	up
Q3TTY5	up
Q61510	up
Q9QWR8	up
Q8C167	up
Q9Z2A9	up
Q9QZH3	up
O70133	up
Q7TMM9	up
Q9R0E1	down
Q6P549	down
Q70IV5	down
P52479	down
Q8BHF7	down
Q3UN90	down
Q6PEE3	down
Q4KWH5	down
Q3U2P1	down
Q8WUR0	down
P97797	down
Q9CQY5	down
Q8BJH1	down
Q9EQ80	down
P07724	down
Q9DBS5	down
Q8BUE4	down
Q60592	down
Q8BZY3	down
Q91VU0	down
P07309	down
Q8CJG1	down
Q8BMG8	down
P68134	down
J3QNT6	down
Q8BVY0	down
Q9D8W7	down
Q9CY66	down
O35143	down
P05977	down
Q61699	down
Q61696	down
P16015	down
Q3UFS0	down
Q61586	down
Q9JJE7	down
P04441	down
Q9DBL9	down
P63271	down
O54754	down
Q00724	down
Q923Z3	down
Q6NZN0	down
P21958	down
A0A075B5V8	down
Q00898	down
Q9CR64	down
Q80UK0	down
Q6PHQ8	down
Q3THF9	down
Q6PIC6	down
Q80YC5	down
Q61469	down
Q9JIB0	down
O70571	down
Q6ZPZ3	down
O55057	down
O89001	down
A2BIM8	down
Q9Z1K6	down
Q6P8I4	down
Q8VCB1	down
Q9DCC4	down
Q9CZR3	down
P14824	up
P17427	up
Q9EQP2	up
P09528	up
P62874	up
Q99020	up
P14733	up
Q9QZQ8	up
P63330	up
Q9DCP2	up
Q8C878	up
P62259	up
