# Supplementary material for: Proteomic and ubiquitinome analysis reveal that microgravity affects glucose metabolism of mouse hearts by remodeling non-degradative ubiquitination
Source: PLoS One. 2024 Nov 14;19(11):e0313519. doi: 10.1371/journal.pone.0313519 (PMC11563481; doi:10.1371/journal.pone.0313519)
Supplement: S1 Raw data — (XLSX) [file pone.0313519.s008.xlsx]

## Sheet: Fig 1D
	PG.Genes	SHAM_1	SHAM_2	SHAM_3	SHAM_4	SHAM_5	HU_1	HU_2	HU_3	HU_4
	Igkv2-109	1.45872	1.14499	0.511591	1.13765	0.747048	2.44312	2.40735	2.0848	2.71848
	Igkv5-39	0.915735	1.01674	0.945567	1.0319	1.09006	1.05443	1.18565	1.13095	1.17939
	Igha	0.97778	1.02354	0.991832	1.01498	0.991871	1.1073	1.08796	1.04903	1.14528
	Igkv12-46	1.05856	0.953911	0.940919	1.0263	1.02031	1.04399	1.06783	1.16961	1.26661
	Dnaaf5	0.993716	1.14152	1.21748	0.866284	0.780998	1.3016	1.1152	1.24011	1.22203
	Mndal	0.910706	1.0695	1.03756	1.02028	0.961952	1.04012	1.09126	1.05438	1.13493
	Fga	0.944174	1.03676	0.978661	1.06368	0.976722	1.05977	1.22587	1.12765	1.09242
	Ighg2c	0.970421	1.00226	1.02916	1.03178	0.966372	1.04415	1.22964	1.21097	1.3026
	Ngp	1.07328	1.10975	0.807273	0.905567	1.10412	1.50877	1.36026	1.30451	1.44168
	Hnrnph1	1.00412	1.00061	0.987323	1.00675	1.0012	1.03831	1.05177	1.04389	1.03627
	Lsm2	1.0289	0.92419	0.958701	1.07782	1.01039	1.07134	1.06207	1.09414	1.08227
	Dhx9	0.990618	1.00251	1.0013	1.00091	1.00466	1.03401	1.05255	1.03606	1.03516
	Atp9a	1.01907	1.01914	0.88527	1.0173	1.05921	1.16774	1.10544	1.09871	1.06944
	Cradd	1.00316	0.969094	1.05801	1.00869	0.961046	1.14153	1.13097	1.09417	0.975885
	NS	1.45872	1.14499	0.511591	1.13765	0.747048	1.9247	1.91697	2.40068	2.75249
	Igkc	0.997343	0.971062	1.06134	0.938981	1.03128	1.09957	1.11529	1.16269	1.26979
	Ighg2b	0.975433	1.01072	0.98342	1.07397	0.956456	1.11413	1.1402	1.07958	1.26466
	Ighm	0.950813	1.00685	1.05473	0.976395	1.01121	1.03207	1.03017	1.15094	1.13013
	Ly6a	0.989195	1.01365	0.998163	1.00264	0.996353	1.04749	1.06976	1.07637	1.06929
	NS	0.905835	1.07563	0.992718	0.970206	1.05561	1.1289	1.02467	1.18572	1.31361
	Orm2	1.02863	0.808023	1.10043	0.985218	1.0777	1.34141	1.33936	1.12112	1.06897
	Fth1	1.0107	0.999563	0.990607	0.998586	1.00054	1.09216	1.12397	1.0906	1.10857
	Jmjd7	0.989598	0.737825	0.983511	1.15031	1.13876	1.1197	1.29517	1.08711	1.30731
	Calr	0.999353	1.00099	0.994991	1.00502	0.999649	1.0667	1.0821	1.07701	1.07052
	Lmnb1	0.999069	1.00288	0.98934	1.00514	1.00357	1.04412	1.09736	1.08076	1.08225
	Anxa6	0.994018	1.00357	0.990772	1.00323	1.00841	1.04775	1.0641	1.06093	1.05565
	Ptbp1	1.00574	0.995833	0.999243	0.997328	1.00186	1.04756	1.04308	1.05735	1.0599
	Ap2a2	1.00473	0.992535	1.00383	0.995808	1.00309	1.04845	1.05037	1.0485	1.05695
	Cox5b	1.00603	0.990269	1.00268	1.00788	0.993138	1.02982	1.03919	1.03372	1.03856
	Ptpn12	0.985884	1.04267	0.973485	1.01048	0.987479	0.976708	1.12182	1.09039	1.07608
	Cox6a2	1.00428	0.987473	1.00058	1.00327	1.00439	1.04634	1.0482	1.04192	1.04035
	Epb42	0.949624	1.0116	1.05963	0.969498	1.00964	1.06656	1.19379	1.05599	1.04989
	S100a11	0.995344	1.00799	0.992958	1.00053	1.00318	1.06286	1.07259	1.06997	1.07038
	Pa2g4	0.992035	1.08287	0.980801	0.985521	0.958768	1.0953	1.08709	1.08277	1.08093
	Rpl37a	1.00092	0.98648	1.02366	0.998985	0.98995	1.09703	1.03971	1.0733	1.06298
	Ppp1cb	0.99237	1.00243	0.99015	1.00584	1.00921	1.04946	1.07254	1.04656	1.05078
	Ywhae	0.997934	1.00467	0.987025	1.0054	1.00497	1.02981	1.05362	1.04217	1.04915
	Gnb1	1.00052	1.00075	0.989	0.998171	1.01156	1.05381	1.07894	1.05873	1.06127
	Pkia	0.997857	0.999901	0.977371	1.0365	0.988375	1.17086	1.11052	1.1231	1.14063
	Ppp2ca	0.998918	0.997559	1.00008	0.999636	1.0038	1.0317	1.04333	1.03408	1.04098
	Stim1	1.01207	1.01301	0.970201	1.03099	0.973722	1.03515	1.10305	1.03723	1.02445
	Rps5	0.990975	0.999376	1.00988	1.00313	0.996641	1.07692	1.08552	1.0803	1.07474
	Jpt1	0.990892	1.00178	1.01126	0.989598	1.00647	1.07306	1.04131	1.04125	1.04819
	Myadml2	1.00614	1.00515	0.99247	0.994388	1.00185	1.02651	1.10402	1.02	1.07081
	Krt2	1.02201	1.01457	0.99087	0.948842	1.02371	1.09728	1.01418	1.027	1.05357
	Abcb7	0.998399	0.989338	1.00107	1.00567	1.00553	1.03146	1.05651	1.0456	1.05016
	Trim25	1.04862	0.979273	0.970036	1.03484	0.967232	1.08394	1.05152	1.08434	1.02091
	Rad21	1.02595	1.01804	0.967837	0.991787	0.996388	1.03588	1.15317	1.06283	1.15741
	Nup98	1.03683	1.02762	1.04587	0.951595	0.938085	1.09098	1.04745	1.12537	1.08656
	Npc1l1	0.949203	0.950381	1.01894	0.946564	1.13491	1.04649	1.14672	1.15037	1.15346
	Spcs3	1.02888	1.06111	1.04218	0.958768	0.909058	1.1346	1.20557	1.0694	1.09096
	Tubb2a	0.99362	1.00616	0.988346	1.00836	1.00352	1.03508	1.04377	1.0389	1.02865
	Kcmf1	1.06241	1.05609	1.07921	0.973028	0.829255	1.18306	1.07192	1.12145	1.14537
	Bdh1	0.995562	0.998418	0.979859	1.00262	1.02354	1.04209	1.03959	1.04783	1.0609
	Tiprl	1.00332	0.995631	1.00025	0.98861	1.01218	1.08176	1.10211	1.08638	1.10193
	Prepl	1.00376	0.991632	0.975523	0.971153	1.05794	1.05483	1.09932	1.05506	1.02315
	Uba3	0.999368	1.00408	0.991024	0.997108	1.00842	1.04273	1.03341	1.03769	1.03856
	Cherp	1.01024	1.01846	1.00406	0.910998	1.05624	1.18626	1.19337	1.14699	1.1329
	Cog3	1.00343	1.03728	1.01838	1.01844	0.92248	1.00855	1.09464	1.11085	1.07452
	Tbce	1.02717	1.01315	1.02136	0.953926	0.98439	1.00667	1.1736	1.06848	1.06134
	Ago3	1.03184	1.04316	0.983503	0.969596	0.971898	1.07478	1.02542	1.14072	1.12158
	Tcp11l2	1.02424	1.02991	0.980447	0.977235	0.988168	1.06992	1.08083	1.04086	1.05752
	Mmgt1	0.948246	0.921572	1.03317	0.994193	1.10282	1.17683	1.11967	1.08285	1.04843
	Lgalsl	1.09764	1.02809	0.95482	1.01009	0.909364	1.08052	1.11476	1.11267	1.08545
	Ciapin1	0.999434	1.00401	0.980761	1.00774	1.00806	1.04848	1.05315	1.03264	1.0379
	Cbr4	1.00676	0.981907	1.01329	1.00521	0.992833	1.05278	1.03345	1.0512	1.05865
	Atpaf2	0.999758	1.00139	0.989659	0.99889	1.0103	1.05259	1.0717	1.05833	1.06535
	Hnrnpab	0.994542	0.997281	0.999921	1.00641	1.00184	1.02944	1.04838	1.04289	1.0445
	Mrm1	1.03954	1.05932	0.981359	0.995631	0.924156	1.02805	1.07297	1.1006	1.06347
	Rtn4	0.989586	0.99703	1.00667	1.00046	1.00626	1.06423	1.06416	1.07744	1.05954
	Mzt2	1.02947	1.03539	0.99729	0.974831	0.963012	1.02537	1.07397	1.10766	1.07309
	Atad1	0.993919	1.00094	0.991785	1.00638	1.00698	1.05344	1.07332	1.05903	1.05948
	Ndufb8	0.996608	0.99796	0.986413	1.00924	1.00978	1.03712	1.05119	1.04258	1.05062
	Naaa	0.783993	0.85845	1.17843	0.971935	1.20719	1.34666	1.37965	1.31111	1.13988
	Hm13	1.01546	1.01998	0.936713	1.00178	1.02607	1.07055	1.02019	1.06726	1.05412
	Slc38a3	1.00397	1.0125	0.91603	1.03659	1.0309	1.07922	1.13766	1.08623	1.08887
	Apoo	1.00411	0.984306	1.00339	1.00303	1.00516	1.03978	1.04105	1.03779	1.04524
	Ehd4	0.996403	1.00195	0.99524	1.00109	1.00532	1.0531	1.06529	1.0581	1.05976
	Ranbp2	0.986466	0.904964	1.03873	1.04353	1.0263	1.08988	1.1567	1.07189	1.04493
	Naga	0.999788	1.00969	0.993328	1.00753	0.98967	1.03871	1.07999	1.0268	1.03105
	Tsnax	1.01187	1.02595	0.973466	0.94544	1.04327	1.08899	1.07302	1.05751	1.06759
	Ppie	1.01201	1.03981	0.969498	1.04204	0.936645	1.08975	1.06388	1.02941	1.06432
	Macroh2a1	0.989602	1.00039	0.995166	1.00829	1.00655	1.04536	1.06581	1.04132	1.048
	Slit2	1.04377	0.898016	1.12279	0.96707	0.968347	1.26867	1.16398	1.13858	1.20544
	Ak2	0.995715	1.00203	0.993793	1.01072	0.99774	1.05028	1.0666	1.05683	1.06288
	Dmtn	1.00457	1.01143	0.950447	1.00736	1.02619	1.13431	1.03059	1.01267	1.06129
	Timm10b	1.0218	1.01033	0.94659	1.01002	1.01127	1.06314	1.08847	1.02716	1.03015
	Slc25a15	0.999478	1.00647	1.00423	0.99548	0.994337	1.04793	1.07157	1.07524	1.07756
	Ggt5	1.00723	1.01797	0.98146	0.985725	1.00761	1.00229	1.08683	1.03542	1.05151
	Top3b	1.10358	1.0231	0.861048	1.00167	1.0106	1.13462	1.12089	1.14091	1.04261
	Ighv1-47	0.985276	0.997757	1.07706	1.00764	0.932259	0.990106	0.883946	0.771163	0.930229
	Mup18	0.948125	1.00999	1.00762	0.981418	1.05285	0.942318	0.795899	0.893018	0.907845
	Eif1ad15	0.986731	0.967693	1.04007	1.00985	0.995655	0.976243	0.899128	0.937841	0.930874
	Atp5if1	1.00308	1.00393	1.0022	1.00102	0.989778	0.962924	0.852524	0.969389	0.978332
	Aox1	0.971347	0.963776	0.998738	1.01753	1.04861	0.951604	0.890091	0.959926	0.877673
	Pde6d	0.986445	0.93451	1.04435	0.97712	1.05758	0.864367	0.876193	0.866931	0.961879
	Pdk4	0.957571	1.02748	1.00878	0.992114	1.01405	0.9124	0.904687	0.914922	0.922009
	Cpd	0.998642	0.937106	1.05286	1.02985	0.981542	0.84099	0.72555	0.892689	0.94671
	Cd74	0.957848	0.942501	1.03119	1.00363	1.06483	0.965549	0.870151	0.875326	0.976839
	Myl1	0.986305	0.996182	1.02045	1.01052	0.98654	0.962387	0.90698	0.965684	0.953169
	Ttr	1.00588	0.995514	0.998405	0.982982	1.01722	0.952624	0.923914	0.943586	0.990369
	Alb	0.990719	1.00154	0.997313	1.00094	1.00948	0.974993	0.941876	0.959742	0.99298
	Ca3	1.00023	1.02026	1.00216	0.994545	0.982808	0.900671	0.908012	0.974306	0.954724
	Tap1	0.976703	0.995028	1.02988	0.955367	1.04302	0.868846	0.97062	0.885554	0.944021
	Usp10	0.999932	0.9998	1.00382	1.01338	0.983067	0.970062	0.931684	0.957388	0.971619
	Supt4h1a	1.00333	0.924421	1.04736	1.02128	1.00361	0.914489	0.853734	0.942792	0.977502
	Acta1	0.998885	1.0007	1.00027	0.999532	1.00061	0.9667	0.957033	0.951226	0.958333
	Sirpa	1.01035	0.970581	1.01734	0.999862	1.00186	0.957999	0.892287	0.967964	0.974771
	Rbp4	0.951954	1.03007	1.00714	0.998901	1.01193	0.851584	0.954318	0.896735	0.968558
	Serpina1e	0.986173	0.986237	1.01874	0.997748	1.01111	0.953287	0.866899	0.946922	0.956007
	Coq10b	1.00306	0.982463	1.00067	1.00186	1.01194	0.923879	0.735051	0.910956	0.915968
	Sec24a	1.0062	1.00084	1.03911	0.984354	0.969493	0.981053	0.897168	0.943697	0.937163
	Zyg11b	1.06171	0.957759	1.05744	0.923013	1.00008	0.943343	0.927384	0.856582	0.947664
	Gfod1	1.00084	0.957924	1.04233	0.99416	1.00475	0.877192	0.833695	0.980645	0.991535
	Lyrm9	1.01925	0.996907	0.962363	0.990918	1.03056	0.940536	0.93351	0.952391	0.978462
	Plch1	0.972024	0.995545	0.989858	1.02188	1.0207	0.948754	0.97216	0.943914	0.938255
	Mast2	0.982003	0.997918	1.02812	1.0024	0.989556	0.917842	0.84294	0.987711	0.968164
	Plpp1	1.05022	1.05847	1.01053	1.02966	0.851125	1.06457	0.601677	0.738764	0.663355
	Gpam	0.998911	0.991771	1.03078	0.988892	0.989649	0.963721	0.90968	0.943914	0.93659
	Hspa1a	0.958992	1.03967	0.985133	0.993521	1.02268	0.94636	0.96407	0.95607	0.932535
	Hsph1	0.971737	1.0167	0.992541	1.00154	1.01748	0.928321	0.953518	0.974416	0.91626
	Rbm26	0.991273	0.943798	1.01797	1.00429	1.04268	0.960307	0.855655	0.939744	0.949194
	Inppl1	1.00874	0.993118	1.00472	1.00306	0.990369	0.944576	0.955396	0.972889	0.968642
	Pcnp	1.0085	0.945791	1.03026	1.01299	1.00246	0.893735	0.84737	0.74437	0.954278
	Rrm2b	0.948081	0.986047	1.00904	1.03523	1.02159	0.926077	0.976134	0.921182	0.964781
	Naa35	1.00608	0.976228	1.04928	1.00423	0.964179	0.720824	0.868826	0.902527	0.975681
	Atp1a3	0.970419	1.0273	0.931758	1.03883	1.03169	0.878764	0.846568	0.893141	0.970051
	Zc3h4	1.00476	1.04598	0.985171	0.974397	0.989693	0.813636	0.946174	0.952751	0.475992
	Synm	1.00065	1.00053	0.975088	0.993066	1.03067	0.943286	0.883657	0.973734	0.980519
	Sestd1	0.990327	1.03086	0.986596	0.993165	0.999056	0.935454	0.654603	0.792931	1.00654
	F12	1.02057	0.937353	1.05817	1.00358	0.980333	0.884876	0.915194	0.878193	0.927998
	Pgs1	1.00036	0.980773	1.0228	0.998304	0.997759	0.975704	0.910233	0.956438	0.96761
	Zc2hc1a	1.00368	0.971375	1.01472	1.00158	1.00865	0.942662	0.932944	0.990042	0.907068
	Slc25a32	1.02851	0.974414	1.0032	1.0086	0.985279	0.938647	0.870058	0.958478	0.965578
	Aifm2	0.992564	0.991943	1.00758	0.995568	1.01235	0.969928	0.896404	0.963511	0.94316
	Rsl1d1	0.997695	0.965106	1.05859	1.0023	0.976315	0.840552	0.952981	0.976454	0.956744
	Ddx19b	0.988872	0.989476	1.00422	0.990004	1.02743	0.896655	0.896346	0.978926	0.988063
	Ago1	1.00434	0.970098	1.00969	1.0135	1.00237	0.836956	0.9368	0.969521	0.982027
	Ndc1	0.990829	0.945335	1.07835	1.06948	0.916006	0.629036	0.966845	0.863117	0.671718
	NS	1.00628	0.993148	1.00213	0.996515	1.00193	0.937953	0.957225	0.948339	0.960299
	Fam3c	1.00391	0.961341	1.05083	0.992515	0.991409	0.964449	0.851837	0.97058	0.961962
	Mto1	1.03493	0.94919	1.04137	0.988547	0.985961	0.913786	0.905312	0.945529	0.943065
	Magt1	0.998215	1.00723	1.01899	0.984034	0.991531	0.937527	0.912593	0.967421	0.984096
	Ankrd1	1.00823	0.994265	0.992436	1.0105	0.994572	0.86645	0.981453	0.924519	0.93458
	Tmem167a	1.04249	0.96325	1.00742	0.991362	0.995481	0.843967	0.907302	0.971006	0.924801
	Gar1	1.02489	1.00042	0.972226	1.02108	0.981377	0.940921	0.961114	0.937782	0.881576
	Tomm40l	1.00296	0.993427	1.0044	0.995178	1.00404	0.955849	0.874155	0.982935	0.975494
	Ociad2	1.00524	0.920661	1.0767	0.996027	1.00138	0.946727	0.931151	0.95458	0.916132
	Abhd5	1.02237	0.975013	1.02032	0.995157	0.987139	0.937778	0.830305	0.969527	0.963104
	Klc4	0.990362	1.02521	0.980468	0.977775	1.02619	0.950555	0.961989	0.955107	0.873165
	Pycr3	1.00353	1.00629	1.00745	0.979579	1.00316	0.919686	0.879914	0.990869	0.943785
	Nif3l1	1.01331	0.971542	1.0262	0.995788	0.993161	0.974483	0.926217	0.952552	0.964122
	Rangrf	1.04125	0.976064	1.05723	1.01863	0.906824	0.924276	0.859377	0.883111	0.919482
	Fads3	0.992323	0.975404	1.0069	1.00478	1.0206	0.873243	0.914104	0.974099	0.979772
	Plod3	0.988064	0.984808	1.04372	0.994521	0.988887	0.928921	0.889106	0.976558	0.975736
	Arih2	0.987256	1.00272	0.98905	1.00721	1.01377	1.00852	0.780917	0.792798	0.79476

## Sheet: Fig 1E
	GO of upregulated Proteins (HU vs Sham)	Category	Term	Count	%	logP value	PValue	name_ID	Genes
		GOTERM_BP_DIRECT	humoral immune response mediated by circulating immunoglobulin	4	4.44444	4.82593	1.49304e-05	1	P01867, F6TQW2, P01872, A0A0A6YXW6
		GOTERM_BP_DIRECT	positive regulation of B cell activation	6	6.66667	2.8542	0.00139894	2	P01837, P01867, F6TQW2, P06330, P01872, A0A0A6YXW6
		GOTERM_BP_DIRECT	complement activation, classical pathway	6	6.66667	2.6189	0.00240491	5	P01837, P01867, F6TQW2, P06330, P01872, A0A0A6YXW6
		GOTERM_BP_DIRECT	innate immune response	9	10	1.90453	0.0124585	7	Q61510, P01837, O70133, P01867, E9PV24, F6TQW2, P06330, P01872, A0A0A6YXW6
		GOTERM_BP_DIRECT	protein folding	4	4.44444	1.87949	0.0131981	8	P14211, Q8CIV8, Q9ERU9, Q9QZH3
		GOTERM_BP_DIRECT	negative regulation of calcium ion transmembrane transporter activity	2	2.22222	1.781	0.0165575	10	P63330, P62259
		GOTERM_BP_DIRECT	RNA splicing	5	5.55556	1.48609	0.0326522	13	P17225, O70133, O35737, Q9QZH3, O35900
		GOTERM_BP_DIRECT	RNA secondary structure unwinding	2	2.22222	1.38841	0.0408872	16	O70133, Q8CJF9
		GOTERM_CC_DIRECT	cytoplasm	51	56.6667	4.52513	2.98447e-05	1	Q61510, P09528, P97461, Q9QZE7, O70133, Q9ERU9, P49222, D0QMC3, Q8CJF9, Q61550, P70302, P97825, Q9WTP6, Q8C878, P0C872, Q8K273, Q8BH58, P01872, P63248, P62874, Q9R1B9, B9EJR8, Q9D7V9, P50580, P50543, Q99P72, Q7TMM9, P14211, O88843, P63330, Q08AU7, P61514, Q9CQ25, P14733, P35831, Q3TTY5, Q9QWR8, E9PV24, Q9QZH3, P62259, O35900, Q8CIV8, Q8WTY4, P14824, Q9EQP2, Q99020, Q8CGZ0, Q9WV69, P17225, P62141,…
		GOTERM_CC_DIRECT	ribonucleoprotein complex	9	10	3.61423	0.000243094	2	P97461, O70133, Q6PFD9, P50580, Q99020, O35737, Q8CJF9, O35900, P61514
		GOTERM_CC_DIRECT	immunoglobulin complex, circulating	6	6.66667	2.98079	0.00104521	3	P01837, P01867, F6TQW2, P06330, P01872, A0A0A6YXW6
		GOTERM_CC_DIRECT	IgG immunoglobulin complex	3	3.33333	2.90338	0.00124918	4	P01837, P01867, F6TQW2
		GOTERM_CC_DIRECT	mitochondrial inner membrane	9	10	2.77566	0.00167626	5	Q9WV96, P19536, Q80XN0, Q9DCZ4, P43023, Q9WVD5, Q9D6J5, Q9WTP6, Q61102
		GOTERM_MF_DIRECT	RNA binding	14	15.5556	3.99075	0.000102153	1	P97461, Q9QZE7, Q9ERU9, O70133, Q6PFD9, P50580, Q99J25, Q99020, Q8CJF9, Q8CGZ0, P17225, O35737, Q9QZH3, O35900
		GOTERM_MF_DIRECT	immunoglobulin receptor binding	6	6.66667	2.90936	0.0012321	2	P01837, P01867, F6TQW2, P06330, P01872, A0A0A6YXW6
		GOTERM_MF_DIRECT	antigen binding	6	6.66667	2.78566	0.00163808	3	P01837, P01867, F6TQW2, P06330, P01872, A0A0A6YXW6
		GOTERM_MF_DIRECT	macromolecular complex binding	10	11.1111	2.67837	0.00209715	4	Q8C878, Q9QZE7, Q9ERU9, P63330, P14824, Q99020, Q99P72, P17427, P62874, P62259
		GOTERM_MF_DIRECT	mRNA binding	6	6.66667	2.17035	0.00675544	5	P17225, P97461, P14211, O70133, Q6PFD9, Q9QZH3
	GO of downregulated Proteins (HU vs Sham)	Category	Term	Count	%	logP value	PValue	name_ID	Genes
		GOTERM_BP_DIRECT	chaperone mediated protein folding requiring cofactor	3	4.54545	2.34556	0.00451277	1	Q61699, P04441, Q61696
		GOTERM_BP_DIRECT	lipid metabolic process	8	12.1212	2.1779	0.00663899	2	Q8BHF7, Q61469, Q4KWH5, Q9JJE7, Q9DBL9, Q6P549, O54754, Q61586
		GOTERM_BP_DIRECT	phosphatidylglycerol biosynthetic process	2	3.0303	1.9173	0.0120977	3	Q8BHF7, Q61586
		GOTERM_BP_DIRECT	negative regulation of DNA-templated transcription, elongation	2	3.0303	1.82104	0.0150996	4	P63271, Q6ZPZ3
		GOTERM_BP_DIRECT	phospholipid biosynthetic process	3	4.54545	1.80281	0.0157468	5	Q8BHF7, Q9DBL9, Q61586
		GOTERM_CC_DIRECT	mitochondrion	16	24.2424	3.38263	0.000414353	1	Q8BUE4, Q3THF9, Q9D8W7, Q9DBL9, O35143, O70571, Q61586, Q61696, Q8BMG8, Q9EQ80, Q923Z3, Q8BHF7, Q8WUR0, P21958, Q9CZR3, Q6PEE3
		GOTERM_CC_DIRECT	macromolecular complex	11	16.6667	3.36862	0.000427938	2	Q61699, P07724, P07309, P68134, O35143, Q9CZR3, Q00724, P04441, Q9CR42, P52479, Q61696
		GOTERM_CC_DIRECT	intermediate filament cytoskeleton	3	4.54545	1.86493	0.013648	3	Q80UK0, Q70IV5, P52479
		GOTERM_CC_DIRECT	rough endoplasmic reticulum	3	4.54545	1.62958	0.0234648	4	Q9R0E1, Q80YC5, Q9JIB0
		GOTERM_MF_DIRECT	oxidoreductase activity	7	10.6061	1.91498	0.0121625	1	Q9R0E1, Q9DCC4, Q9JJE7, Q8BUE4, O54754, Q3UHD2, Q6PEE3
		GOTERM_MF_DIRECT	flavin adenine dinucleotide binding	3	4.54545	1.62683	0.023614	2	Q923Z3, Q8BUE4, O54754
		GOTERM_MF_DIRECT	ATPase activity	5	7.57576	1.47497	0.0334987	3	Q61699, Q8BZY3, P21958, Q6PIC6, Q61696

## Sheet: Fig 2C
	per sites	proteins
	106	1
	84	1
	25	3
	22	1
	21	1
	20	1
	16	2
	13	2
	12	2
	11	6
	10	3
	9	5
	8	5
	7	7
	6	7
	5	15
	4	25
	3	48
	2	79
	1	333

## Sheet: Fig 2D
		FC	UP	DOWN	NS
	Abca7_K1799_M1	1.99074	0.024915
	Acta2_K193_M1	2.12743	0.039688
	Actn2_K113_M1	2.24038	0.022541
	Actn2_K338_M1	1.56943	0.003038
	Agtrap_K153_M1	4.62615	0.028319
	Aldoa_K153_M1	2.57783	0.031802
	Aqp7_K287_M1	3.9582	0.003043
	Atp2a2_K757_M1	1.56341	0.016571
	Cltc_K453_M1	2.22568	0.001436
	Dag1_K792_M1	2.03282	0.007467
	Dag1_K792_M2	1.68585	0.00043
	Dag1_K806_M1	1.85138	0.020577
	Dag1_K806_M2	1.68585	0.00043
	Dync1h1_K3579_M1	1.69628	0.007126
	Ecpas_K308_M1	2.14461	0.001468
	Efnb1_K288_M1	1.53775	0.007376
	Ehd4_K508_M1	2.44624	0.005425
	Epn2_K107_M1	2.40453	0.034021
	Eps15l1_K490_M1	1.66305	0.012907
	Fabp3_K113_M1	1.8318	0.038265
	Fabp4_K22_M1	1.61231	0.022951
	Gja5_K130_M1	2.40946	0.001961
	Gypc_K64_M1	1.69411	0.006878
	H2ac21_K119_M1	2.38487	0.009061
	Hadha_K728_M1	1.61852	0.01157
	Hsp90ab1_K531_M1	1.51198	0.022024
	Hspa8_K3_M1	2.34712	0.020182
	Htt_K1242_M1	12.8095	0.002485
	Impdh1_K208_M1	1.78076	0.014942
	Impdh2_K208_M1	1.95286	0.001516
	Inpp5a_K265_M1	2.418	0.000475
	Itm2b_K3_M1	1.54224	0.036879
	Kdr_K796_M1	3.59453	0.007825
	Ldb3_K232_M1	1.85607	0.004799
	Lmnb1_K313_M1	1.63129	0.035057
	Mb_K134_M1	1.83334	0.049083
	Mtus2_K1030_M2	4.85739	2.72e-05
	Mtus2_K1032_M1	3.96995	0.016281
	Mtus2_K1032_M2	4.85739	2.72e-05
	Mxra8_K383_M1	1.54289	0.003076
	Mxra8_K410_M1	1.68928	0.030166
	Myh6_K106_M1	1.76912	0.007063
	Myh6_K1227_M1	2.65814	0.030084
	Myh6_K1505_M1	1.72127	0.009146
	Myh6_K1523_M1	2.37968	0.003619
	Myh6_K1653_M1	1.8111	0.001073
	Myh6_K435_M1	1.5221	0.045396
	Myh6_K616_M1	2.91996	0.005239
	Myh6_K886_M1	2.32011	0.043403
	Myom1_K1212_M1	2.77352	0.011808
	Myom1_K180_M1	1.5753	0.037668
	Myom2_K1096_M1	1.88583	0.03123
	Nup93_K59_M1	2.03074	0.000202
	Obscn_K550_M1	3.43122	0.0385
	Pacsin3_K392_M1	1.92825	0.038123
	Pfkp_K691_M1	2.63202	0.004477
	Picalm_K318_M1	2.26749	0.019821
	Plcb4_K1022_M1	1.75226	0.022654
	Rac1_K116_M1	2.37684	0.007291
	Rdx_K209_M1	3.00828	0.002027
	Rnf13_K233_M1	1.79749	0.006356
	Rpl9-ps6_K21_M1	4.28419	0.018652
	Rps27a_K27_M2	2.3687	0.021985
	S100a10_K47_M1	2.53945	0.002067
	Sdcbp_K11_M1	1.54416	0.010845
	Sdcbp_K186_M1	2.11526	2.94e-05
	Serinc1_K343_M1	1.64009	0.049899
	Slc25a4_K272_M1	1.9634	0.040934
	Slc2a4_K495_M1	1.53146	0.004657
	Slc8a1_K606_M1	1.52856	0.010918
	Snta1_K353_M1	1.89846	0.001416
	Sptbn1_K90_M1	1.50723	0.015661
	Steap4_K3_M1	1.59774	0.023165
	Synpo_K391_M1	3.91899	0.00186
	Tie1_K990_M1	2.72212	0.005125
	Tmem255b_K363_M1	1.70533	0.001161
	Tnni3_K132_M1	1.94404	0.011084
	Trim47_K234_M1	1.64678	0.024443
	Trim47_K261_M1	1.64253	0.005933
	Ttn_K15315_M1	2.97272	0.001121
	Ttn_K15349_M1	1.84048	0.006182
	Ttn_K18444_M1	1.57726	0.015992
	Ttn_K19272_M1	1.62493	0.00167
	Ttn_K27711_M1	1.61725	0.006669
	Ttn_K28969_M1	2.00466	0.025744
	Ttn_K8698_M1	1.58395	0.003462
	Tubb4b_K252_M1	1.76757	0.040337
	Tubb4b_K58_M1	1.73023	0.031332
	Ube2g1_K73_M1	1.66791	0.042848
	Ube3a_K547_M1	1.68774	0.020382
	Ube3a_K706_M1	1.79208	0.001776
	Unc45b_K333_M1	2.01232	0.022711
	Usp14_K214_M1	1.76077	0.000765
	Vcl_K996_M1	2.56719	0.003553
	Vdac1_K287_M1	1.96195	0.003597
	Vdac2_K286_M1	4.70111	0.031781
	Vdac2_K65_M1	2.10975	0.024481
	Vdac3_K274_M1	2.86359	0.003675
	Vldlr_K828_M1	2.90707	0.023183
	Abcc1_K497_M1	0.570093		0.001839
	Actn2_K38_M1	0.65106		0.004321
	Actn2_K42_M1	0.439817		0.007389
	Actn4_K422_M1	0.653175		0.005883
	Ankrd1_K13_M1	0.311734		0.000134
	Asb2_K211_M1	0.625151		0.001809
	Atp1a1_K9_M1	0.565691		0.009742
	Atp1b1_K21_M1	0.653561		0.000459
	Atp2a2_K128_M1	0.648465		0.011694
	Atp2a2_K996_M1	0.524301		0.007533
	Atp5f1a_K434_M1	0.569624		0.024461
	Bag3_K455_M1	0.613602		0.025008
	Cavin4_K52_M1	0.424291		0.000136
	Cavin4_K74_M1	0.371839		0.034488
	Cd93_K612_M1	0.51285		0.037971
	Chchd3_K63_M1	0.039478		0.042821
	Cryab_K166_M1	0.630065		0.023231
	Des_K296_M1	0.612197		0.042998
	Des_K298_M1	0.639735		0.008275
	Des_K308_M1	0.548823		0.000763
	Des_K317_M1	0.502822		0.00037
	Des_K43_M1	0.546507		0.001612
	Des_K448_M1	0.647892		0.006277
	Ech1_K76_M1	0.543076		0.001354
	Fhl2_K106_M1	0.64276		0.042876
	Fhl2_K220_M1	0.468845		0.000415
	Fhl2_K253_M1	0.475267		0.001574
	Flad1_K273_M1	0.60567		0.037149
	Fundc2_K23_M1	0.661985		0.014044
	Fundc2_K30_M1	0.469484		0.026813
	Gfod1_K308_M1	0.631988		0.007856
	H1-2_K17_M1	0.636211		0.049476
	Hspb1_K127_M1	0.666463		0.003652
	Mb_K57_M1	0.582722		0.001765
	Msn_K165_M1	0.634694		0.022415
	Mybpc3_K1146_M1	0.389305		0.007504
	Mybpc3_K1151_M1	0.65888		0.005406
	Mybpc3_K1167_M1	0.647621		0.004811
	Mybpc3_K578_M1	0.628599		0.012599
	Myh6_K1044_M1	0.53321		0.001841
	Myh6_K1418_M1	0.420074		0.048247
	Myh6_K855_M1	0.63579		0.00794
	Myh6_K912_M1	0.569431		0.003246
	Myo18a_K1980_M1	0.565751		0.003626
	Myom1_K569_M1	0.519794		0.003317
	Myoz2_K176_M1	0.532296		0.011843
	Myoz2_K197_M1	0.579056		0.002219
	Pgam2_K106_M1	0.242628		0.007664
	Pgk1_K146_M1	0.474454		0.011044
	Pgk1_K30_M1	0.646922		0.019359
	Rac1_K183_M1	0.618414		0.003555
	Ryr2_K3340_M1	0.010281		7.93e-05
	Sh2d3c_K590_M1	0.562221		0.023604
	Slc40a1_K240_M1	0.571006		0.004008
	Tcap_K103_M1	0.517144		0.007994
	Tmem127_K25_M1	0.390618		0.000582
	Tnni3_K37_M1	0.483858		0.03975
	Tnnt2_K230_M1	0.577644		0.010624
	Tnnt2_K76_M1	0.642849		0.000759
	Tpm1_K128_M1	0.440993		0.000349
	Tpm3_K214_M1	0.562533		0.007266
	Trim54_K168_M1	0.592234		0.030971
	Ttn_K26599_M1	0.580351		0.003473
	Ttn_K27654_M1	0.423573		0.001087
	Ttn_K29836_M1	0.614998		0.016433
	Ttn_K33422_M1	0.400322		0.004029
	Usp25_K631_M1	0.590578		0.006214
	Vcl_K219_M1	0.611443		0.002178
	Vim_K223_M1	0.516337		0.008652
	Vti1b_K190_M1	0.661377		0.034618
	Abca1_K2019_M2	1.41516			0.119311
	Abca1_K2023_M1	1.26622			0.193174
	Abca1_K2023_M2	1.41516			0.119311
	Abca3_K640_M1	0.840828			0.500745
	Abcc8_K1365_M1	0.683476			0.07234
	Abcc9_K1429_M1	1.4868			0.259578
	Abcc9_K203_M1	1.03285			0.690175
	Abcc9_K250_M1	0.712236			0.149178
	Abcc9_K514_M1	1.35603			0.180466
	Abcc9_K630_M1	1.00096			0.887575
	Abcc9_K894_M1	1.44677			0.02187
	Abcd3_K260_M1	0.834047			0.085665
	Abce1_K121_M1	0.797965			0.292777
	Ackr3_K328_M1	0.986686			0.865587
	Ackr3_K337_M1	0.805939			0.045984
	Ackr3_K342_M1	0.865597			0.220551
	Aco1_K79_M1	1.05675			0.513803
	Acsl1_K208_M1	0.756308			0.019882
	Acsl1_K357_M1	1.17795			0.314203
	Acsl1_K420_M1	0.736345			0.543684
	Acsl1_K428_M1	0.738612			0.021262
	Acsl1_K512_M1	0.908736			0.34793
	Acsl1_K518_M1	1.13285			0.210777
	Acsl1_K644_M1	0.914915			0.880099
	Acsl6_K246_M1	1.06801			0.582019
	Acta2_K115_M1	1.01537			0.807821
	Acta2_K217_M1	0.983776			0.626331
	Acta2_K293_M1	1.11386			0.267371
	Acta2_K317_M1	1.05638			0.506421
	Acta2_K328_M1	0.961671			0.671167
	Acta2_K330_M1	0.914773			0.447826
	Acta2_K52_M1	0.912401			0.607828
	Acta2_K52_M2	1.07273			0.597852
	Acta2_K63_M1	0.89689			0.240183
	Acta2_K63_M2	1.07273			0.597852
	Actn1_K312_M1	0.968948			0.6927
	Actn2_K102_M1	1.10156			0.458361
	Actn2_K271_M1	0.830836			0.861779
	Actn2_K405_M1	0.951777			0.557633
	Actn2_K409_M1	1.07117			0.799771
	Actn2_K420_M1	0.885393			0.311257
	Actn2_K443_M1	0.843498			0.428863
	Actn2_K748_M1	0.859195			0.369683
	Actn2_K864_M1	0.628109			0.416993
	Actn2_K96_M1	0.947823			0.809419
	Actn4_K332_M1	1.0691			0.590051
	Adgrf5_K1294_M1	1.25611			0.189324
	Adgrg1_K674_M1	0.91111			0.432858
	Adrm1b_K21_M1	0.845244			0.238611
	Adrm1b_K34_M1	0.79793			0.07505
	Ahnak_K1260_M1	1.3078			0.161149
	Ahnak_K1302_M1	1.21625			0.312179
	Ahnak_K941_M1	0.875766			0.551968
	Ak1_K21_M1	0.992676			0.990694
	Alad_K87_M1	0.768778			0.310459
	Aldh1a1_K91_M1	0.845995			0.50341
	Aldoa_K108_M1	1.10629			0.451292
	Aldoa_K200_M1	1.23778			0.118953
	Aldoa_K28_M1	1.31936			0.002536
	Aldoa_K322_M1	0.92142			0.686431
	Aldoa_K330_M1	0.931832			0.624595
	Aldoa_K42_M1	0.833597			0.128732
	Ampd3_K501_M1	1.93092			0.140864
	Antxr2_K442_M1	1.3053			0.322367
	Anxa2_K115_M1	0.960227			0.820368
	Anxa2_K324_M1	0.541539			0.102033
	Anxa2_K49_M1	1.05036			0.699066
	Anxa5_K106_M1	1.07893			0.399993
	Anxa6_K135_M1	0.734386			0.301343
	Anxa6_K3_M1	0.880286			0.89248
	Anxa6_K377_M1	0.686775			0.096802
	Anxa6_K478_M1	0.460409			0.124307
	Anxa6_K99_M1	0.874104			0.963246
	Ap2a2_K631_M1	0.985928			0.941058
	Ap2m1_K224_M1	0.938426			0.686579
	Apoa2_K53_M1	1.27066			0.590299
	Apoa2_K67_M1	1.2894			0.358182
	Arhgap26_K454_M1	1.04378			0.621703
	Arhgdia_K141_M1	0.970081			0.776012
	Arhgef40_K189_M1	2.30825			0.112327
	Arih1_K140_M1	0.756867			0.334536
	Arih1_K314_M1	0.727984			0.47759
	Arl2_K71_M1	0.999884			0.54764
	Arl6ip6_K86_M1	0.774932			0.163099
	Arl8b_K141_M1	1.41357			0.039535
	Atp1a1_K162_M1	1.28567			0.039662
	Atp1a1_K21_M1	0.859599			0.247296
	Atp1a1_K212_M1	0.721294			0.67636
	Atp1a1_K36_M1	0.974874			0.841429
	Atp1a1_K444_M1	1.26515			0.182923
	Atp1a1_K45_M1	0.924777			0.574705
	Atp1a1_K494_M1	1.08378			0.663529
	Atp1a1_K661_M1	0.77798			0.097908
	Atp1a1_K671_M1	2.12281			0.109584
	Atp1a1_K727_M1	0.823067			0.429421
	Atp1a2_K160_M1	1.15907			0.325305
	Atp1a2_K357_M1	1.30234			0.049907
	Atp1a2_K442_M1	1.13506			0.748146
	Atp1a2_K59_M1	1.07332			0.96926
	Atp1a2_K602_M1	0.99355			0.979001
	Atp1a2_K622_M1	0.849429			0.130355
	Atp1a2_K695_M1	1.66345			0.714623
	Atp1a2_K723_M1	1.53894			0.070192
	Atp1b1_K7_M1	1.15236			0.277179
	Atp2a1_K825_M1	1.44474			0.357187
	Atp2a2_K120_M1	0.822598			0.074918
	Atp2a2_K169_M1	1.01163			0.947925
	Atp2a2_K205_M1	1.49362			0.001438
	Atp2a2_K252_M1	1.01877			0.803382
	Atp2a2_K436_M1	0.822376			0.714354
	Atp2a2_K460_M1	0.920593			0.639891
	Atp2a2_K481_M1	1.31486			0.955919
	Atp2a2_K502_M1	0.906486			0.382531
	Atp2a2_K510_M1	1.01819			0.884529
	Atp2a2_K514_M1	1.35241			0.287554
	Atp2a2_K533_M1	0.793509			0.106713
	Atp2a2_K541_M1	0.839322			0.147647
	Atp2a2_K571_M1	0.856174			0.367386
	Atp2a2_K611_M1	0.96276			0.778767
	Atp2a2_K628_M1	1.15455			0.223104
	Atp2a2_K650_M1	0.996632			0.953437
	Atp2a2_K711_M1	1.97696			0.232853
	Atp2a2_K712_M1	0.857308			0.132744
	Atp2a2_K824_M1	1.28182			0.432435
	Atp2b1_K62_M1	1.15329			0.446856
	Atp2c1_K906_M1	1.17498			0.251606
	Atp5f1a_K167_M1	1.12387			0.628194
	Atp5f1a_K175_M1	0.924866			0.540276
	Atp5f1a_K194_M1	0.771515			0.238965
	Atp5f1a_K218_M1	0.984294			0.978783
	Atp5f1a_K230_M1	1.11218			0.391112
	Atp5f1a_K316_M1	1.07254			0.578323
	Atp5f1a_K427_M1	0.931231			0.816439
	Atp5f1a_K506_M1	1.2216			0.34033
	Atp5f1b_K133_M1	1.27322			0.104313
	Atp5f1b_K264_M1	0.789592			0.687736
	Atp5f1b_K480_M1	1.3838			0.163225
	Atp5mf_K8_M1	1.0632			0.505621
	Atp5pb_K131_M1	1.19145			0.334052
	Atp6v0d1_K343_M1	0.904079			0.78943
	Atp8a1_K1101_M1	1.035			0.89907
	Atp8a1_K27_M1	1.42803			0.36245
	Atxn10_K262_M1	0.95618			0.610204
	Aup1_K250_M1	0.807942			0.062961
	Bag1_K283_M1	0.872993			0.343353
	Bag6_K56_M1	1.13895			0.176815
	Bcam_K579_M1	1.19324			0.460539
	Bcorl1_K1491_M1	1.31743			0.176782
	Bpgm_K102_M1	0.965558			0.933543
	Bpgm_K29_M1	1.56768			0.705305
	Bsg_K354_M1	1.01822			0.540775
	Bsg_K370_M1	0.841091			0.338805
	Bves_K122_M1	0.749329			0.049817
	Bves_K166_M1	0.711327			0.434425
	Bves_K272_M1	0.955345			0.777052
	Ca14_K324_M1	1.26486			0.214853
	Cacna1c_K63_M1	0.925253			0.547021
	Calm1_K31_M1	1.09149			0.299944
	Camk2d_K251_M1	1.02871			0.72474
	Cand2_K587_M1	0.692073			0.094569
	Capza2_K273_M1	1.04847			0.556172
	Cav1_K176_M1	0.828819			0.176081
	Cav1_K26_M1	1.00912			0.792403
	Cav1_K30_M1	0.962581			0.993374
	Cav1_K39_M1	0.935001			0.568413
	Cav1_K47_M1	1.05307			0.683165
	Cav1_K5_M1	1.1178			0.423075
	Cav1_K57_M1	1.35913			0.091309
	Cav2_K7_M1	1.19418			0.358249
	Cav3_K15_M1	1.08536			0.533126
	Cav3_K20_M1	1.34488			0.13144
	Cavin1_K100_M1	0.676829			0.427706
	Cavin1_K111_M1	0.822705			0.040871
	Cavin1_K118_M1	1.05691			0.631205
	Cavin1_K124_M1	0.9209			0.319189
	Cavin1_K139_M1	0.830775			0.424356
	Cavin1_K154_M1	0.9964			0.948789
	Cavin1_K163_M1	0.82873			0.032763
	Cavin1_K167_M1	0.859185			0.298025
	Cavin1_K172_M1	0.774067			0.041068
	Cavin1_K175_M1	0.796421			0.079182
	Cavin1_K278_M1	1.07662			0.525024
	Cavin1_K97_M1	0.938718			0.655904
	Cavin2_K102_M1	0.802314			0.058829
	Cavin2_K113_M1	1.01613			0.926621
	Cavin2_K156_M1	2.65361			0.070201
	Cavin2_K173_M1	2.84926			0.106443
	Cavin2_K183_M1	0.968661			0.809966
	Cavin2_K22_M1	1.37929			0.034633
	Cavin2_K261_M1	0.7622			0.029344
	Cavin2_K91_M1	0.84601			0.1036
	Cavin2_K99_M1	0.694097			0.01811
	Cavin3_K84_M1	1.08059			0.350044
	Cavin4_K101_M1	0.568572			0.264345
	Cavin4_K149_M1	0.800721			0.24919
	Cavin4_K66_M1	0.478491			0.050641
	Cavin4_K88_M1	0.750742			0.038447
	Cct3_K507_M1	0.868028			0.473875
	Cct6a_K5_M1	0.77248			0.158595
	Cct6a_K530_M1	0.686988			0.067103
	Cct8_K534_M1	0.792718			0.326279
	Cct8_K62_M1	1.16324			0.311934
	Cct8_K7_M1	0.866081			0.19414
	Cd151_K249_M1	1.02411			0.725343
	Cd300lg_K243_M1	0.935944			0.727857
	Cdc42_K153_M1	0.964177			0.874318
	Cdh2_K756_M1	1.2568			0.019544
	Cdip1_K21_M1	1.39139			0.049753
	CEFIP_K507_M1	2.29758			0.122129
	Cfl1_K92_M1	1.31252			0.241842
	Cfl2_K112_M1	1.21373			0.313304
	Chchd3_K157_M1	0.803327			0.074751
	Chic2_K117_M1	1.19504			0.111795
	Chrm2_K222_M1	0.823678			0.404966
	Cisd1_K104_M1	0.806373			0.076422
	Cisd1_K68_M1	1.09434			0.449921
	Cisd1_K79_M1	0.686075			0.015231
	Ckm_K15_M1	0.691848			0.009212
	Ckm_K242_M1	0.485614			0.074317
	Ckm_K298_M1	0.867478			0.35559
	Ckm_K304_M1	1.26083			0.449616
	Ckm_K41_M1	0.698525			0.001874
	Clec1a_K4_M1	0.915042			0.591119
	Clec2d_K24_M1	0.966875			0.899446
	Clic5_K196_M1	0.98238			0.781382
	Cltc_K1441_M1	0.898416			0.46885
	Cltc_K507_M1	1.06696			0.513036
	Cmklr1_K366_M1	0.893496			0.422579
	Cmya5_K3229_M1	1.2077			0.217971
	Cnksr3_K338_M1	1.06351			0.704799
	Comt_K252_M1	1.07026			0.807686
	Cops2_K426_M1	2.21843			0.602068
	Coq10a_K131_M1	1.24001			0.198307
	Cox6b1_K6_M1	1.10638			0.775823
	Cox6c_K68_M1	1.48749			0.199062
	Cox6c_K9_M1	1.83954			0.453214
	Cpt1a_K180_M1	0.827525			0.244678
	Cpt1b_K209_M1	0.812983			0.1483
	Cpt1b_K404_M1	0.746662			0.193821
	Crim1_K979_M1	1.21826			0.400662
	Cryab_K103_M1	0.792272			0.102982
	Cryab_K82_M1	1.25776			0.026068
	Cryab_K90_M1	0.843012			0.152285
	Cryab_K92_M1	1.0056			0.945393
	Cs_K103_M1	1.01073			0.913343
	Cs_K450_M1	1.03787			0.65687
	Cspg4_K2259_M1	1.21077			0.499414
	Cspg4_K2268_M1	1.11324			0.481368
	Ctnna1_K16_M1	0.817925			0.092046
	Cuedc1_K206_M1	1.15912			0.134681
	Cuedc1_K320_M1	0.766824			0.106158
	Cul5_K724_M1	1.05799			0.622854
	Cycs_K74_M1	0.973758			0.745727
	Dag1_K780_M1	1.12368			0.184287
	Dag1_K791_M1	1.43813			0.000336
	Dcakd_K97_M1	0.73036			0.035207
	Dctn1_K371_M1	1.00539			0.9465
	Ddi2_K153_M1	0.910949			0.460629
	Ddit4_K126_M1	0.782399			0.245104
	Decr1_K222_M1	1.10366			0.915369
	Des_K124_M1	0.69351			0.046599
	Des_K192_M1	0.865143			0.177594
	Des_K240_M1	0.70796			0.391284
	Des_K286_M1	0.850981			0.73061
	Des_K338_M1	0.866335			0.236713
	Dip2b_K47_M1	1.15736			0.313315
	Dlg1_K725_M1	0.941951			0.5701
	Dmd_K2507_M1	1.23868			0.422357
	Dmd_K2876_M1	3.0397			0.07577
	Dmd_K2982_M1	1.00561			0.984177
	Dmd_K3213_M1	0.852295			0.121583
	Dmd_K3381_M1	0.82176			0.382804
	Dsp_K166_M1	0.815237			0.130585
	Dsp_K2798_M1	1.16818			0.403364
	Dtna_K202_M1	0.905295			0.915153
	Dtna_K305_M1	1.04326			0.875972
	Dtna_K385_M1	1.11577			0.459256
	Dtna_K7_M1	0.860006			0.23505
	Dync1h1_K650_M1	0.804882			0.130823
	Dysf_K1736_M1	0.99223			0.934217
	Eef1a2_K255_M1	0.72013			0.187274
	Eef2_K239_M1	0.836174			0.460506
	Ehd2_K452_M1	0.670826			0.060878
	Ehd2_K58_M1	1.6185			0.096908
	Ehd4_K165_M1	1.27938			0.117493
	Ehd4_K302_M1	0.933771			0.602057
	Emcn_K239_M1	0.856652			0.534838
	Emcn_K244_M1	0.924012			0.639256
	Eno3_K275_M1	0.884361			0.623541
	Eno3_K5_M1	0.884593			0.436667
	Eno3_K60_M1	1.05791			0.907979
	Eno3_K64_M1	0.546692			0.088685
	Ephx2_K57_M1	1.37262			0.581626
	Epn1_K107_M1	1.29776			0.2895
	Epn1_K117_M1	1.14505			0.812135
	Epn1_K128_M1	1.08148			0.848182
	Epn2_K135_M1	0.95175			0.686451
	Epn2_K188_M1	1.3003			0.098493
	Eps15_K820_M1	0.82129			0.438854
	Eps15l1_K827_M1	1.29663			0.174824
	Eps15l1_K836_M1	1.05977			0.750126
	Eps15l1_K846_M1	1.14042			0.273269
	Erh_K12_M1	0.812969			0.124733
	Esam_K289_M1	1.47843			0.007803
	Esam_K302_M1	0.921065			0.396482
	Fabp3_K10_M1	0.767079			0.618373
	Fabp3_K22_M1	0.849872			0.364857
	Fabp3_K38_M1	0.297734			0.132725
	Fabp3_K82_M1	0.688866			0.000688
	Fabp3_K91_M1	0.650334			0.187708
	Faf1_K138_M1	1.01251			0.826848
	Faf1_K145_M1	0.844874			0.655979
	Faf1_K156_M1	1.29994			0.033481
	Fam174b_K119_M1	0.739279			0.251388
	Fam234a_K20_M1	0.763305			0.069335
	Farsb_K467_M1	0.99142			0.911378
	Fcer1g_K60_M1	1.06047			0.798937
	Fhl2_K235_M1	0.703933			0.008669
	Fhl2_K277_M1	0.832191			0.291855
	Flii_K1031_M1	1.09377			0.658427
	Flot2_K390_M1	0.918605			0.547166
	Fndc5_K189_M1	0.214126			0.05658
	Fth1_K147_M1	1.09316			0.735931
	Fundc2_K114_M1	0.785643			0.023347
	Fv1_K116_M1	1.03126			0.709041
	Gapdh_K192_M1	0.883578			0.272963
	Gapdh_K213_M1	1.07821			0.392176
	Gapdh_K261_M1	0.989818			0.876263
	Gars1_K187_M1	0.807176			0.06962
	Gdi2_K360_M1	0.865346			0.369559
	Ghr_K303_M1	0.958479			0.961644
	Gja1_K109_M1	1.19775			0.410278
	Gja1_K114_M1	1.98919			0.063736
	Gja1_K128_M1	1.27679			0.050929
	Gja1_K13_M1	1.60006			0.30728
	Gja1_K136_M1	0.757245			0.037065
	Gja1_K144_M1	1.02526			0.908254
	Gja1_K258_M1	0.868225			0.300128
	Gja1_K264_M1	0.833388			0.333987
	Gja1_K303_M1	0.909939			0.39047
	Gja1_K345_M1	0.9619			0.696656
	Gja1_K346_M1	1.1097			0.306085
	Gja5_K247_M1	1.20544			0.08071
	Glul_K95_M1	1.25711			0.20935
	Gm4951_K400_M1	1.93137			0.390447
	Gmps_K182_M1	0.908699			0.343254
	Gna11_K102_M1	0.962328			0.681191
	Gnai2_K249_M1	0.63567			0.113037
	Gnas_K1039_M1	1.13958			0.584926
	Gnas_K955_M1	0.818594			0.12699
	Gnb1_K23_M1	0.755235			0.265956
	Gnb2_K23_M1	0.956585			0.673929
	Gng12_K34_M1	0.828081			0.28743
	Gng12_K4_M1	0.848282			0.756398
	Gng2_K32_M1	0.838952			0.731292
	Gng5_K12_M1	1.31098			0.101382
	Got1_K276_M1	1.24996			0.463666
	Got1_K290_M1	0.966255			0.83298
	Got1_K318_M1	0.527231			0.138114
	Gpi_K226_M1	2.16613			0.14557
	Gpi_K25_M1	0.898704			0.300245
	Gpi_K438_M1	1.54236			0.229692
	Gpi_K89_M1	1.11376			0.51809
	Grb10_K191_M1	1.0917			0.650001
	Gstm7_K69_M1	2.14742			0.121976
	Gstp1_K103_M1	1.3391			0.206997
	Gstp1_K128_M1	1.02452			0.723395
	H1-0_K40_M1	1.07728			0.659274
	H1-0_K59_M1	0.906137			0.472681
	H1-0_K82_M1	0.908621			0.499708
	H1-1_K66_M1	1.00138			0.88084
	H1-3_K107_M1	1.12507			0.372564
	H1-3_K35_M1	0.918292			0.37686
	H1-3_K47_M1	1.07821			0.537328
	H1-3_K64_M1	1.14282			0.5108
	H1-3_K65_M1	0.815232			0.237768
	H1-3_K76_M1	0.888216			0.191284
	H1-3_K91_M1	1.02483			0.865341
	H1-4_K17_M1	0.646812			0.098642
	H1-4_K34_M1	0.922163			0.45191
	H1-4_K46_M1	1.12405			0.392573
	H2ac20_K96_M1	1.1966			0.659344
	H2ac4_K119_M1	1.03186			0.76346
	H2ac4_K119_M2	1.20579			0.059054
	H2ac4_K120_M1	1.36192			0.317317
	H2ac4_K120_M2	1.20579			0.059054
	H2ac4_K96_M1	1.106			0.368312
	H2bc15_K109_M1	1.22365			0.03437
	H2bc15_K117_M1	0.922796			0.748961
	H2bc15_K121_M1	0.885941			0.404112
	H2bc15_K47_M1	0.725956			0.036175
	H2bc15_K6_M1	0.840609			0.203459
	H2bc21_K121_M1	1.10299			0.409873
	H2-K1_K338_M1	0.954824			0.754588
	H2-K1_K359_M1	1.05298			0.789549
	H2-L_K150_M1	0.863273			0.283084
	H3-5_K57_M1	0.958988			0.639579
	H3-5_K80_M1	1.01305			0.92775
	H4c16_K32_M1	1.11602			0.624144
	Hadha_K190_M1	1.29306			0.288088
	Hba_K12_M1	0.887499			0.387403
	Hba_K17_M1	0.988395			0.899091
	Hba_K41_M1	1.31407			0.116352
	Hba_K57_M1	1.05291			0.922589
	Hba_K8_M1	1.00432			0.818914
	Hbb-bs_K145_M1	0.929768			0.465834
	Hbb-bs_K18_M1	0.952544			0.660314
	Hbb-bs_K60_M1	1.1503			0.323861
	Hbb-bs_K67_M1	1.12845			0.532847
	Hbb-bs_K83_M1	2.21775			0.444605
	Hbb-bs_K9_M1	1.18146			0.298671
	Hbb-bs_K96_M1	0.901002			0.335934
	Hectd1_K255_M1	0.660529			0.067941
	Hhatl_K325_M1	1.15078			0.324761
	Hip1_K9_M1	1.23687			0.342772
	Hk1_K884_M1	0.8425			0.144519
	Hk2_K488_M1	1.08115			0.52549
	Hmgb1_K114_M1	0.994347			0.799746
	Hnrnpab_K107_M1	0.832898			0.171649
	Hnrnpab_K88_M1	1.01528			0.983583
	Hnrnpu_K500_M1	1.0232			0.888271
	Hsp90ab1_K180_M1	1.05603			0.870477
	Hsp90ab1_K624_M1	1.09319			0.993461
	Hspa12b_K181_M1	0.720863			0.01035
	Hspa12b_K198_M1	0.958761			0.827848
	Hspa12b_K522_M1	1.41618			0.19947
	Hspa12b_K664_M1	1.47994			0.353009
	Hspa4_K388_M1	0.894462			0.408336
	Hspa4_K680_M1	1.07658			0.53701
	Hspa4_K687_M1	0.86267			0.151459
	Hspa4_K774_M1	0.86831			0.387944
	Hspa8_K108_M1	0.826725			0.19042
	Hspa8_K126_M1	1.00474			0.978035
	Hspa8_K159_M1	1.06804			0.437146
	Hspa8_K187_M1	1.13186			0.869865
	Hspa8_K451_M1	0.675126			0.001093
	Hspa8_K507_M1	0.880788			0.120059
	Hspa8_K524_M1	0.746126			0.010214
	Hspa8_K56_M1	0.974571			0.760787
	Hspa8_K601_M1	0.877237			0.742718
	Hspa8_K71_M1	1.51657			0.310202
	Hspb1_K118_M1	0.61979			0.119837
	Hspb1_K202_M1	0.83135			0.612852
	Hspg2_K106_M1	0.970338			0.656552
	Huwe1_K3453_M1	0.996609			0.932117
	Ide_K192_M1	1.03161			0.928199
	Ide_K206_M1	1.01174			0.817272
	Ide_K308_M1	0.717646			0.058698
	Ifitm3_K24_M1	1.49575			0.133687
	Ifngr1_K292_M1	0.77704			0.081327
	Insr_K1047_M1	0.692427			0.39717
	Ipo5_K556_M1	1.42968			0.052707
	Iqgap1_K1088_M1	0.753034			0.487917
	Irgm1_K393_M1	1.30719			0.390575
	Isg15_K141_M1	1.19505			0.109226
	Isg15_K148_M1	1.34605			0.060834
	Itch_K393_M1	4.93761			0.132314
	Itch_K439_M1	1.05678			0.615219
	Itga7_K1124_M1	0.971345			0.625848
	Itgb1_K765_M1	1.12302			0.615728
	Itgb1_K774_M1	1.27128			0.057951
	Itgb1_K784_M1	1.1802			0.153898
	Itgb1_K794_M1	0.835356			0.289155
	Itm2a_K14_M1	0.663968			0.080339
	Itm2b_K13_M1	1.09368			0.317593
	Itm2b_K17_M2	1.31522			0.017871
	Itm2b_K21_M2	1.31522			0.017871
	Itm2b_K39_M1	1.31649			0.02745
	Itm2c_K14_M1	1.15288			0.085204
	Itm2c_K14_M2	1.01699			0.905991
	Itm2c_K17_M2	1.03775			0.997466
	Itm2c_K20_M1	1.23362			0.024048
	Itm2c_K20_M2	1.11156			0.755533
	Jak1_K249_M1	1.00705			0.888132
	Jam2_K275_M1	0.980619			0.794394
	Jam2_K281_M1	1.06649			0.567905
	Josd1_K180_M1	1.16182			0.204391
	Jph2_K429_M1	0.670693			0.021202
	Jph2_K83_M1	1.21609			0.206283
	Jph2_K91_M1	0.848879			0.673861
	Jup_K124_M1	1.66112			0.19274
	Jup_K161_M1	1.34221			0.448009
	Jup_K171_M1	0.755785			0.027475
	Kcnq1_K578_M1	1.18955			0.29276
	Kct2_K233_M1	0.788586			0.117745
	Kpnb1_K62_M1	1.15499			0.544827
	Kras_K128_M1	0.750208			0.114479
	Krt1_K296_M1	0.732692			0.294584
	Lamtor1_K20_M1	0.86849			0.116176
	Laptm4a_K224_M1	0.897993			0.713943
	Laptm4a_K7_M1	0.966883			0.642605
	Ldb3_K218_M1	1.19308			0.396787
	Ldha_K76_M1	0.957913			0.900084
	Ldhb_K308_M1	0.97569			0.788496
	Lmna_K171_M1	1.3474			0.263891
	Lmna_K180_M1	1.16121			0.177584
	Lmna_K201_M1	1.5367			0.086929
	Lmna_K311_M1	0.930795			0.923821
	Lmnb1_K112_M1	1.01245			0.87591
	Lmo7_K353_M1	1.05321			0.930802
	Lrrc3b_K240_M1	1.02508			0.912149
	Lrrc57_K140_M1	0.960571			0.623371
	Lrsam1_K640_M1	2.75291			0.114839
	Macroh2a1_K116_M1	1.13999			0.20447
	Macroh2a1_K123_M1	1.01912			0.811468
	Macroh2a2_K116_M1	1.00157			0.90608
	Macroh2a2_K123_M1	0.754589			0.015623
	Maob_K222_M1	0.961102			0.805477
	Maob_K52_M1	1.36604			0.053774
	Mb_K146_M1	0.957876			0.575291
	Mb_K148_M1	0.926054			0.592026
	Mb_K35_M1	1.35448			0.237363
	Mb_K43_M1	0.548193			0.083252
	Mb_K46_M1	0.693514			0.01954
	Mb_K51_M1	0.659363			0.080503
	Mb_K64_M1	1.46375			0.645321
	Mb_K78_M1	0.785765			0.364748
	Mb_K80_M1	0.78623			0.058731
	Mb_K97_M1	0.900196			0.44021
	Mcoln1_K552_M1	1.33479			0.074532
	Mdh1_K125_M1	1.12803			0.241398
	Mdh1_K142_M1	0.927923			0.587246
	Mdh1_K164_M1	1.1526			0.139734
	Mdh1_K312_M1	0.924843			0.874839
	Me1_K476_M1	1.37818			0.192779
	Mfn1_K395_M1	1.03245			0.665109
	Mindy2_K287_M1	0.825073			0.13418
	Msn_K139_M1	0.798163			0.304353
	Msn_K162_M1	0.842369			0.68712
	Msn_K237_M1	0.794291			0.297784
	Msn_K263_M1	0.875013			0.308051
	Msn_K352_M1	1.12079			0.737097
	Msn_K523_M1	1.89202			0.336574
	Msn_K79_M1	0.903535			0.329893
	Mtch2_K90_M1	1.47358			0.190489
	Mtx1_K41_M1	1.04271			0.739108
	Mybpc3_K1169_M1	0.948771			0.725275
	Mybpc3_K183_M1	0.83547			0.154647
	Mybpc3_K308_M1	1.18684			0.708693
	Mybpc3_K394_M1	0.965352			0.905468
	Mybpc3_K414_M1	0.748466			0.076218
	Mybpc3_K484_M1	1.03921			0.619984
	Mybpc3_K539_M1	0.747965			0.099249
	Mybpc3_K540_M1	3.40777			0.253449
	Mybpc3_K62_M1	0.728021			0.042749
	Mybpc3_K87_M1	0.819861			0.124081
	Mybpc3_K955_M1	0.594137			0.059254
	Mybpc3_K996_M1	0.805533			0.757109
	Myct1_K183_M1	1.28842			0.15196
	Myh10_K767_M1	0.928534			0.477869
	Myh6_K1024_M1	0.767768			0.057725
	Myh6_K1028_M1	0.882922			0.230172
	Myh6_K1108_M1	0.851365			0.233667
	Myh6_K1167_M1	0.907223			0.501697
	Myh6_K1197_M1	1.23103			0.198986
	Myh6_K1242_M1	1.01222			0.819293
	Myh6_K1249_M1	0.803009			0.073358
	Myh6_K1264_M1	0.80681			0.024269
	Myh6_K1281_M1	0.75437			0.007555
	Myh6_K1296_M1	1.40336			0.000953
	Myh6_K1307_M1	0.965157			0.849338
	Myh6_K1318_M1	0.802856			0.096224
	Myh6_K1326_M1	0.954042			0.862047
	Myh6_K1328_M1	0.682864			0.044137
	Myh6_K1356_M1	1.30377			0.021766
	Myh6_K1365_M1	1.01282			0.83698
	Myh6_K1376_M1	0.856348			0.065686
	Myh6_K1392_M1	0.997141			0.822264
	Myh6_K1412_M1	1.07883			0.430829
	Myh6_K1446_M1	1.25193			0.021997
	Myh6_K1453_M1	1.24008			0.082773
	Myh6_K1459_M1	0.957047			0.641776
	Myh6_K1461_M1	1.23996			0.239301
	Myh6_K1474_M1	1.21043			0.055605
	Myh6_K1487_M1	1.25479			0.021484
	Myh6_K1501_M1	1.21189			0.224123
	Myh6_K1530_M1	0.854459			0.114669
	Myh6_K1533_M1	0.946737			0.679171
	Myh6_K1539_M1	1.3958			0.253617
	Myh6_K1559_M1	1.92086			0.135201
	Myh6_K1571_M1	1.07563			0.515787
	Myh6_K1589_M1	0.923974			0.520815
	Myh6_K1619_M1	1.02974			0.910256
	Myh6_K1643_M1	1.00968			0.935968
	Myh6_K1646_M1	0.714545			0.497329
	Myh6_K1702_M1	1.08661			0.438023
	Myh6_K1729_M1	1.08255			0.480667
	Myh6_K1731_M1	1.65115			0.262432
	Myh6_K1759_M1	1.03797			0.625807
	Myh6_K1772_M1	1.15405			0.152134
	Myh6_K1773_M1	0.830842			0.442526
	Myh6_K1786_M1	1.09255			0.252418
	Myh6_K1793_M1	1.13973			0.172013
	Myh6_K1833_M1	1.01367			0.899324
	Myh6_K184_M1	0.859053			0.26917
	Myh6_K1840_M1	0.896081			0.191478
	Myh6_K1850_M1	0.902939			0.359906
	Myh6_K1861_M1	0.953661			0.601138
	Myh6_K1872_M1	1.14901			0.228678
	Myh6_K1897_M1	1.03933			0.720789
	Myh6_K1900_M1	1.462			0.566008
	Myh6_K1921_M1	0.872084			0.134025
	Myh6_K214_M1	1.15563			0.379833
	Myh6_K235_M1	1.0984			0.334738
	Myh6_K271_M1	0.892544			0.550775
	Myh6_K279_M1	0.845283			0.195299
	Myh6_K352_M1	1.26024			0.006969
	Myh6_K364_M1	1.47586			0.189015
	Myh6_K384_M1	0.58076			0.10196
	Myh6_K398_M1	0.941475			0.526187
	Myh6_K406_M1	0.667453			0.014159
	Myh6_K414_M1	1.04251			0.637731
	Myh6_K43_M1	1.23497			0.179024
	Myh6_K451_M1	0.720048			0.051514
	Myh6_K48_M1	1.11456			0.386137
	Myh6_K503_M1	0.87192			0.212936
	Myh6_K560_M1	0.607925			0.134619
	Myh6_K566_M1	0.861886			0.300606
	Myh6_K58_M1	0.856845			0.32766
	Myh6_K599_M1	0.989552			0.884157
	Myh6_K612_M1	0.913433			0.421909
	Myh6_K635_M1	1.04956			0.627491
	Myh6_K642_M1	0.773444			0.067774
	Myh6_K659_M1	1.07623			0.551295
	Myh6_K665_M1	0.808386			0.142201
	Myh6_K67_M1	0.967448			0.794553
	Myh6_K681_M1	1.12243			0.220472
	Myh6_K72_M1	1.14296			0.179114
	Myh6_K746_M1	0.883456			0.473963
	Myh6_K759_M1	1.24776			0.227257
	Myh6_K764_M1	1.16738			0.394537
	Myh6_K768_M1	2.23517			0.137387
	Myh6_K827_M1	1.39736			0.114889
	Myh6_K83_M1	0.904046			0.569161
	Myh6_K843_M1	0.773107			0.070616
	Myh6_K849_M1	0.777187			0.130869
	Myh6_K862_M1	0.977462			0.962991
	Myh6_K867_M1	0.767437			0.056771
	Myh6_K878_M1	1.00483			0.838517
	Myh6_K914_M1	0.868776			0.229972
	Myh6_K941_M1	0.734764			0.094053
	Myh6_K953_M1	0.617988			0.360405
	Myh6_K965_M1	0.800966			0.129965
	Myh6_K978_M1	0.661336			0.109406
	Myh7_K363_M1	1.44862			0.066643
	Myh9_K225_M1	0.852544			0.286209
	Myl12b_K151_M1	0.981561			0.803133
	Myl2_K104_M1	1.25046			0.524829
	Myl2_K111_M1	0.912345			0.3769
	Myl2_K115_M1	0.920471			0.468256
	Myl2_K165_M1	1.03471			0.644735
	Myl2_K46_M1	0.73545			0.02007
	Myl2_K62_M1	0.861229			0.172545
	Myl2_K91_M1	0.953182			0.737663
	Myl3_K109_M1	0.820866			0.163929
	Myl3_K134_M1	0.902598			0.352378
	Myl3_K19_M1	0.870597			0.330657
	Myl3_K42_M1	0.989143			0.848071
	Myl3_K50_M1	0.771607			0.097102
	Myl3_K52_M1	0.995606			0.896403
	Myl3_K79_M1	1.02451			0.85133
	Myl7_K173_M1	0.846968			0.675316
	Mylk3_K139_M1	1.36646			0.15221
	Myom1_K1088_M1	1.0252			0.531961
	Myom1_K1155_M1	1.14062			0.13309
	Myom1_K1171_M1	0.918112			0.597346
	Myom1_K1222_M1	0.771708			0.041266
	Myom1_K1325_M1	0.722289			0.053302
	Myom1_K1375_M1	1.08502			0.569134
	Myom1_K1385_M1	1.88891			0.050722
	Myom1_K1524_M1	1.9335			0.07746
	Myom1_K171_M1	0.753904			0.049722
	Myom1_K193_M1	1.03889			0.637246
	Myom1_K415_M1	0.984796			0.923007
	Myom1_K528_M1	1.62084			0.470513
	Myom1_K590_M1	0.939433			0.444061
	Myom1_K655_M1	1.34009			0.031926
	Myom1_K673_M1	0.788795			0.343055
	Myom1_K686_M1	0.676929			0.023242
	Myom1_K964_M1	0.82553			0.084743
	Myom1_K979_M1	0.831601			0.128592
	Myom2_K100_M1	0.907284			0.889399
	Myom2_K1012_M1	1.0528			0.744046
	Myom2_K1019_M1	1.08796			0.678435
	Myom2_K1098_M1	0.94355			0.790312
	Myom2_K11_M1	1.14437			0.782324
	Myom2_K1165_M1	1.06189			0.877175
	Myom2_K1296_M1	1.07013			0.683209
	Myom2_K1309_M1	0.964056			0.938284
	Myom2_K1452_M1	0.880452			0.583849
	Myom2_K308_M1	0.833072			0.472895
	Myom2_K324_M1	1.34595			0.013806
	Myom2_K438_M1	0.720433			0.133853
	Myom2_K441_M1	0.960206			0.700608
	Myom2_K539_M1	1.18191			0.348639
	Myom2_K548_M1	1.25572			0.134435
	Myom2_K579_M1	1.01706			0.898226
	Myom2_K590_M1	1.14192			0.273361
	Myom2_K625_M1	0.951654			0.934536
	Myom2_K749_M1	0.963358			0.728033
	Myom2_K860_M1	1.21705			0.401701
	Myom2_K873_M1	0.719269			0.02307
	Myom2_K881_M1	1.0399			0.692357
	Myom2_K897_M1	1.08413			0.588835
	Myom2_K966_M1	0.967109			0.851429
	Myoz2_K67_M1	0.786181			0.045182
	Nae1_K363_M1	1.83304			0.107368
	Nae1_K378_M1	0.707444			0.214863
	Nae1_K381_M1	1.00471			0.976596
	Nampt_K228_M1	1.09976			0.397059
	Nap1l4_K71_M1	1.51086			0.053251
	Naprt_K164_M1	0.760469			0.043308
	Nckap1_K16_M1	0.912636			0.458277
	Ndfip1_K204_M1	0.990829			0.93418
	Ndfip1_K83_M1	1.15744			0.361225
	Ndfip2_K168_M1	1.02988			0.801792
	Ndrg2_K25_M1	1.45142			0.250209
	Ndufa4_K56_M1	1.33805			0.16383
	Ndufa4_K64_M1	1.30037			0.427425
	Ndufa4_K74_M1	1.09309			0.702039
	Nedd4l_K568_M1	1.13654			0.261968
	Nedd8_K11_M1	1.36576			0.050023
	Nedd8_K48_M1	0.805857			0.06734
	Nedd8_K6_M1	0.789825			0.152566
	Neu3_K154_M1	1.11768			0.243122
	Ngly1_K130_M1	1.10163			0.612944
	Nme2_K100_M1	1.08775			0.461822
	Nme2_K12_M1	1.08496			0.466257
	Nme2_K56_M1	0.818228			0.169501
	Nr2c1_K575_M1	1.07366			0.524286
	Nrdc_K337_M1	0.973814			0.746073
	Nrp1_K913_M1	0.864242			0.876216
	Ogt_K168_M1	1.01288			0.807922
	Osbp_K431_M1	0.653552			0.305368
	Ostm1_K325_M1	1.21534			0.657707
	Pacsin3_K175_M1	1.16038			0.307539
	Pam_K922_M1	1.153			0.358543
	Pcnx3_K1935_M1	0.600956			0.104387
	Pdcd6ip_K501_M1	1.01053			0.829289
	Pdcd6ip_K638_M1	1.26649			0.27811
	Pdcd6ip_K640_M1	0.728486			0.167278
	Pfkm_K678_M1	0.816846			0.083556
	Pfkm_K682_M1	1.22101			0.66787
	Pgam1_K5_M1	0.954128			0.740322
	Pgam2_K113_M1	0.503248			0.165075
	Pgam2_K129_M1	1.06308			0.8325
	Pgm1_K349_M1	0.869429			0.266884
	Pkm_K115_M1	1.08359			0.427555
	Pkm_K206_M1	1.20593			0.232466
	Pkm_K305_M1	0.971769			0.922462
	Pkp2_K661_M1	1.12058			0.464816
	Plcb4_K266_M1	1.76434			0.084525
	Plcb4_K284_M1	1.57603			0.662635
	Plcb4_K472_M1	1.09398			0.837903
	Plec_K1218_M1	1.10155			0.309703
	Plec_K3060_M1	1.09912			0.756
	Plec_K3113_M1	0.775311			0.107018
	Plec_K3244_M1	1.20066			0.160833
	Plec_K3391_M1	0.682562			0.156131
	Pln_K3_M1	1.1101			0.356265
	Plpbp_K49_M1	1.63039			0.264098
	Plpp3_K15_M1	0.905615			0.888741
	Plpp3_K5_M1	0.875256			0.437893
	Plpp3_K8_M1	0.888377			0.520634
	Plxnd1_K1306_M1	1.28441			0.69669
	Popdc2_K217_M1	0.716561			0.065075
	Popdc2_K255_M1	1.00165			0.915379
	Ppid_K283_M1	0.82154			0.12134
	Ppp2ca_K21_M1	1.51416			0.099102
	Ppp2ca_K4_M1	0.827893			0.12404
	Ppp2r1a_K163_M1	1.24839			0.121916
	Ppp2r1a_K188_M1	0.916936			0.434381
	Ppp2r1a_K266_M1	1.20186			0.036979
	Ppp2r1a_K34_M1	1.11201			0.70998
	Prkar1a_K222_M1	1.13912			0.521442
	Prkar1a_K349_M1	1.33235			0.206474
	Prkch_K36_M1	1.38425			0.286212
	Prmt5_K95_M1	1.24186			0.037158
	Psma2_K70_M1	0.979752			0.764405
	Psma6_K102_M1	0.89618			0.352631
	Psmb5_K91_M1	0.861664			0.198462
	Psmc1_K98_M1	0.813119			0.068646
	Psmc2_K116_M1	0.98244			0.822448
	Psmc3_K149_M1	0.672605			0.14017
	Psmc3_K176_M1	1.22402			0.24634
	Psmc3_K279_M1	0.920472			0.416917
	Psmc3_K56_M1	0.931636			0.379141
	Psmc3_K82_M1	0.830869			0.386193
	Psmc6_K197_M1	0.902175			0.532982
	Psmc6_K34_M1	0.934586			0.748439
	Psmc6_K48_M1	2.39301			0.137502
	Psmd1_K310_M1	0.880904			0.527115
	Psmd1_K890_M1	1.0926			0.447064
	Psmd13_K115_M1	0.817791			0.042681
	Psmd13_K161_M1	1.37877			0.023971
	Psmd4_K74_M1	0.754523			0.039637
	Psmd5_K147_M1	0.89224			0.509495
	Ptma_K15_M1	0.685567			0.132698
	Ptprc_K776_M1	0.889316			0.399793
	Pycr3_K218_M1	0.714033			0.74461
	Pygb_K371_M1	1.08386			0.491387
	Pygm_K295_M1	2.34865			0.130129
	Rab14_K193_M1	0.851157			0.363437
	Rab14_K35_M1	0.669845			0.081361
	Rab1b_K116_M1	1.02675			0.738135
	Rab21_K155_M1	1.20952			0.235853
	Rac1_K133_M1	0.902385			0.430774
	Rac1_K147_M1	0.863284			0.501611
	Rack1_K106_M1	1.46273			0.027975
	Rad23a_K122_M1	0.9646			0.90794
	Rad23a_K47_M1	1.17842			0.228729
	Rad23a_K53_M1	1.07761			0.41031
	Rad23a_K78_M1	0.908691			0.234127
	Rad23a_K80_M1	0.810815			0.139926
	Rad23b_K36_M1	0.668647			0.033969
	Rad23b_K51_M1	1.29264			0.035417
	Rad23b_K76_M1	1.04354			0.62963
	Rap1a_K128_M1	0.854084			0.894423
	Rdx_K162_M1	1.00357			0.928905
	Rdx_K526_M1	1.33247			0.088628
	Rdx_K79_M1	0.889431			0.287583
	Reep5_K153_M1	0.83905			0.127334
	Rer1_K14_M1	1.3915			0.698394
	Rhoa_K104_M1	1.02269			0.933542
	Rhoa_K118_M1	1.11634			0.441
	Rhoa_K135_M1	0.807075			0.069532
	Rhot1_K200_M1	0.863104			0.169895
	Rnf128_K257_M1	1.44006			0.018061
	Rnf128_K318_M1	1.33354			0.267703
	Rnf13_K273_M1	0.947999			0.716908
	Rnf25_K119_M1	1.07125			0.651468
	Rpl12_K61_M1	2.92806			0.052544
	Rpl13a_K125_M1	1.18427			0.117694
	Rpl18_K78_M1	1.05862			0.82221
	Rpl19_K186_M1	0.713923			0.011974
	Rpl27a_K125_M1	0.865258			0.118563
	Rpl3_K286_M1	0.670927			0.090032
	Rpl30_K26_M1	1.00483			0.924159
	Rpl4_K294_M1	0.908733			0.319556
	Rpl7a_K75_M1	1.04851			0.620514
	Rpl9-ps6_K28_M1	0.911761			0.399455
	Rps10_K138_M1	0.803156			0.083684
	Rps10_K139_M1	0.755824			0.194223
	Rps13_K43_M1	1.64328			0.102925
	Rps17_K19_M1	0.784465			0.331761
	Rps2_K257_M1	1.24094			0.346558
	Rps2_K275_M1	0.855057			0.355926
	Rps2_K58_M1	0.78034			0.591526
	Rps2_K65_M1	1.00994			0.861404
	Rps20_K34_M1	3.00276			0.36572
	Rps20_K4_M1	0.669208			0.001141
	Rps20_K8_M1	0.748873			0.005031
	Rps21_K81_M1	0.77408			0.028802
	Rps24_K21_M1	0.853951			0.284685
	Rps27a_K11_M1	1.30104			0.009949
	Rps27a_K113_M1	1.31159			0.496345
	Rps27a_K27_M1	1.13078			0.21798
	Rps27a_K29_M1	0.882446			0.675376
	Rps27a_K29_M2	0.800211			0.210578
	Rps27a_K33_M1	0.738599			0.688676
	Rps27a_K33_M2	0.783803			0.179921
	Rps27a_K48_M1	1.9002			0.128756
	Rps27a_K6_M1	1.0118			0.856111
	Rps27a_K63_M1	1.12527			0.65151
	Rps3_K214_M1	0.97604			0.933913
	Rps3_K75_M1	0.892426			0.294986
	Rps3a_K46_M1	0.969712			0.671728
	Rpsa_K89_M1	0.967858			0.756153
	Rtn2_K467_M1	1.01714			0.720398
	Ryr2_K1284_M1	0.839566			0.247412
	Ryr2_K1288_M1	0.765012			0.143068
	Ryr2_K1473_M1	0.937606			0.719979
	Ryr2_K1562_M1	0.809686			0.438242
	Ryr2_K1791_M1	1.1794			0.21974
	Ryr2_K1867_M1	0.797707			0.18525
	Ryr2_K2152_M1	0.887881			0.61113
	Ryr2_K2603_M1	1.29535			0.048258
	Ryr2_K2607_M1	3.99226			0.05279
	Ryr2_K2879_M1	0.931983			0.541423
	Ryr2_K304_M1	0.934555			0.583265
	Ryr2_K319_M2	0.993016			0.879093
	Ryr2_K321_M2	0.993016			0.879093
	Ryr2_K3296_M1	1.15325			0.096951
	Ryr2_K3324_M1	1.03745			0.631369
	Ryr2_K3328_M1	0.797259			0.250869
	Ryr2_K3517_M1	0.846244			0.735515
	Ryr2_K4351_M1	0.850854			0.688342
	Ryr2_K4391_M1	1.31673			0.063036
	Scamp1_K298_M1	1.00561			0.829675
	Scamp1_K311_M1	0.986589			0.925741
	Scamp1_K89_M1	1.10327			0.420861
	Scamp3_K315_M1	0.856396			0.177995
	Scamp4_K185_M1	1.26453			0.347569
	Scn5a_K443_M1	0.910187			0.97657
	Scn7a_K1623_M1	1.27567			0.4646
	Sdc2_K174_M1	0.670896			0.079645
	Selenbp1_K93_M1	1.05126			0.646069
	Serpina1b_K186_M1	0.485957			0.218631
	Serpinb6_K316_M1	0.789804			0.275167
	Serpinh1_K38_M1	0.819502			0.26664
	Sgcb_K21_M1	0.643722			0.050028
	Sgcb_K36_M2	0.921879			0.591095
	Sgcb_K43_M1	1.10939			0.448779
	Sgcb_K43_M2	0.921879			0.591095
	Sgta_K138_M1	0.969262			0.833603
	Sgta_K161_M1	1.05652			0.560888
	Sh3bgr_K104_M1	0.708347			0.391718
	Slc12a7_K976_M1	0.656048			0.132765
	Slc14a1_K361_M1	1.24758			0.628673
	Slc14a1_K9_M1	1.66588			0.697402
	Slc16a1_K204_M1	1.16924			0.526953
	Slc16a1_K211_M1	1.14635			0.281396
	Slc16a1_K219_M1	1.11997			0.433956
	Slc16a1_K232_M1	1.051			0.755516
	Slc16a1_K235_M1	0.988844			0.88256
	Slc16a1_K467_M1	1.13535			0.286872
	Slc20a2_K262_M1	0.767311			0.170917
	Slc20a2_K272_M1	0.970313			0.607092
	Slc20a2_K426_M1	0.865674			0.39406
	Slc25a3_K290_M1	1.02613			0.795367
	Slc25a4_K147_M1	0.815225			0.083015
	Slc25a4_K166_M1	0.734325			0.470295
	Slc25a4_K23_M1	0.977739			0.879011
	Slc25a4_K245_M1	1.06326			0.72649
	Slc25a4_K263_M1	0.781396			0.285841
	Slc25a4_K43_M1	0.973649			0.774234
	Slc25a4_K63_M1	0.85227			0.462903
	Slc25a4_K96_M1	0.964921			0.732019
	Slc25a5_K33_M1	1.3016			0.816473
	Slc25a5_K92_M1	0.965237			0.96714
	Slc29a1_K249_M1	1.28988			0.533288
	Slc29a1_K255_M1	0.987607			0.837211
	Slc29a2_K237_M1	1.4881			0.154933
	Slc2a3_K487_M1	2.31258			0.286011
	Slc2a4_K261_M1	1.35484			0.6926
	Slc36a2_K25_M1	0.976275			0.818128
	Slc38a2_K33_M1	1.39848			0.155766
	Slc38a2_K38_M1	1.19284			0.811929
	Slc38a2_K59_M1	0.858807			0.316605
	Slc38a3_K45_M1	0.832005			0.169027
	Slc38a3_K461_M1	0.794712			0.154582
	Slc38a3_K50_M1	0.96149			0.784629
	Slc38a3_K54_M1	0.85256			0.354867
	Slc38a9_K105_M1	1.07186			0.611251
	Slc3a2_K59_M1	1.32401			0.063953
	Slc43a3_K244_M1	1.21611			0.264917
	Slc4a1_K252_M1	1.50753			0.145021
	Slc4a3_K1067_M1	1.2011			0.367141
	Slc4a3_K656_M1	2.89701			0.078697
	Slc6a2_K37_M1	0.765629			0.080485
	Slc6a8_K33_M1	0.971092			0.938843
	Slc8a1_K283_M1	0.954104			0.736325
	Slc8a1_K356_M1	0.866613			0.781492
	Slc8a1_K634_M1	0.89111			0.560145
	Slc8a1_K682_M1	1.30896			0.557701
	Slc8a1_K729_M1	1.31548			0.01556
	Slc9a3r2_K282_M1	0.868934			0.259483
	Slco2b1_K676_M1	0.968413			0.878671
	Smim14_K83_M1	0.826632			0.147526
	Snta1_K103_M1	0.936413			0.663309
	Snx18_K12_M1	1.235			0.254386
	Sod1_K92_M1	1.16354			0.233479
	Sorbs2_K168_M1	1.73011			0.286184
	Sptan1_K441_M1	1.04919			0.852152
	Sptan1_K803_M1	1.04094			0.656349
	Sptbn1_K118_M1	1.23148			0.287572
	Sptbn1_K359_M1	2.73768			0.059215
	Sptbn1_K593_M1	0.906676			0.953777
	Sqstm1_K437_M1	1.14562			0.511115
	Sspn_K215_M1	0.972362			0.781406
	St13_K355_M1	0.844719			0.543358
	St13_K366_M1	0.737755			0.01199
	Stam_K162_M1	1.08633			0.473693
	Steap3_K484_M1	1.11268			0.44007
	Steap4_K73_M1	1.74516			0.188203
	Stx4_K260_M1	0.773363			0.385684
	Sun1_K160_M1	1.29042			0.395088
	Syngr1_K10_M1	2.02594			0.055497
	Taldo1_K130_M1	0.765986			0.144532
	Taldo1_K277_M1	0.7934			0.071035
	Tcap_K138_M1	0.865268			0.521186
	Tcap_K148_M1	1.23372			0.27121
	Tcap_K98_M1	0.68433			0.101931
	Tes3-ps_K143_M1	0.744806			0.06038
	Tes3-ps_K149_M1	0.721857			0.008299
	Tex30_K79_M1	1.61319			0.537504
	Tfrc_K53_M1	0.774317			0.265982
	Tgm2_K425_M1	0.667175			0.066725
	Thbd_K555_M1	0.81272			0.061461
	Timm8b_K80_M1	0.801631			0.168049
	Tkt_K319_M1	1.0057			0.970182
	Tmem104_K109_M1	0.931639			0.822699
	Tmem106b_K14_M1	1.21645			0.284198
	Tmem176b_K243_M1	0.957972			0.791409
	Tmem30a_K24_M1	0.694399			0.006122
	Tmem30a_K8_M1	1.06022			0.680675
	Tmem59_K315_M1	1.15976			0.091922
	Tmem88_K156_M1	1.207			0.189672
	Tmod1_K228_M1	1.08561			0.769263
	Tnnc1_K17_M1	1.17516			0.381962
	Tnnc1_K39_M1	2.63195			0.190123
	Tnnc1_K43_M1	0.67084			0.002076
	Tnnc1_K6_M1	1.08947			0.470131
	Tnnc1_K92_M1	1.22665			0.157207
	Tnni3_K118_M1	1.13484			0.340092
	Tnni3_K121_M1	1.04394			0.685077
	Tnni3_K165_M1	0.677146			0.006881
	Tnni3_K194_M1	0.722726			0.795478
	Tnni3_K51_M2	1.17633			0.206095
	Tnni3_K59_M1	1.14043			0.3115
	Tnni3_K59_M2	1.17633			0.206095
	Tnnt2_K189_M1	0.907287			0.48035
	Tnnt2_K203_M1	0.964392			0.718017
	Tnnt2_K247_M1	0.703303			0.085516
	Tnnt2_K260_M1	1.30382			0.602392
	Tnnt2_K266_M1	1.18318			0.073551
	Tnnt2_K268_M2	1.3353			0.048773
	Tnnt2_K271_M1	1.00303			0.998618
	Tnnt2_K271_M2	1.3353			0.048773
	Tnpo1_K385_M1	1.10603			0.313289
	Tnpo1_K81_M1	1.32867			0.715716
	Tollip_K143_M1	2.39594			0.230621
	Tom1_K385_M1	1.35738			0.217735
	Tom1l2_K106_M1	1.06928			0.483555
	Tom1l2_K400_M1	1.04379			0.765486
	Tom1l2_K447_M1	1.0912			0.532104
	Tom1l2_K469_M1	1.32028			0.086751
	Tomm40_K102_M1	1.42675			0.010995
	Tomm40_K107_M1	0.747124			0.056183
	Tomm40_K175_M1	0.985254			0.942761
	Tomm40_K91_M1	0.989274			0.913999
	Tomm40l_K122_M1	0.987883			0.905015
	Tomm40l_K38_M1	1.17552			0.766049
	Tomm40l_K49_M1	0.994116			0.74672
	Tomm7_K17_M1	1.19533			0.094747
	Tpd52_K99_M1	1.18619			0.142742
	Tpi1_K156_M1	0.77087			0.031293
	Tpi1_K175_M1	0.728861			0.196512
	Tpm1_K152_M1	1.04031			0.981478
	Tpm1_K168_M1	0.816223			0.36824
	Tpm1_K198_M1	1.32971			0.150673
	Tpm1_K205_M1	0.836574			0.180686
	Tpm1_K226_M1	1.10099			0.2969
	Tpm1_K248_M1	0.859492			0.178458
	Tpm1_K264_M1	1.05793			0.585422
	Tpm1_K268_M1	1.69337			0.110779
	Tpm1_K30_M1	0.578906			0.149542
	Tpm1_K37_M1	1.00886			0.89243
	Tpm1_K48_M1	0.980557			0.84922
	Tpm1_K77_M1	0.59589			0.065102
	Tpm2_K205_M1	0.736246			0.106907
	Tpm2_K37_M1	0.703129			0.118347
	Tpm3_K113_M1	0.952164			0.554202
	Tpm3_K13_M1	0.941515			0.528655
	Tpm3_K52_M1	0.728168			0.163566
	Tpm3_K66_M1	0.82446			0.092771
	Tpp2_K19_M1	0.556003			0.309252
	Trappc11_K237_M1	0.906689			0.915988
	Trappc13_K395_M1	0.958623			0.646625
	Trappc8_K1280_M1	0.880136			0.550418
	Trim55_K49_M1	0.690776			0.413779
	Ttc7b_K148_M1	1.27828			0.556768
	Ttn_K1119_M1	0.71409			0.005464
	Ttn_K12993_M1	0.744379			0.464857
	Ttn_K1328_M1	1.11062			0.287724
	Ttn_K13437_M1	0.82424			0.118989
	Ttn_K13446_M1	1.69834			0.054922
	Ttn_K14197_M1	1.40177			0.015954
	Ttn_K14213_M1	0.884172			0.293842
	Ttn_K14458_M1	0.954993			0.920538
	Ttn_K14479_M1	0.826991			0.432079
	Ttn_K14511_M1	0.949896			0.985773
	Ttn_K14557_M1	1.2914			0.017311
	Ttn_K14832_M1	0.939873			0.99862
	Ttn_K15415_M1	1.22598			0.096806
	Ttn_K15911_M1	0.996616			0.933123
	Ttn_K16407_M1	1.35062			0.166006
	Ttn_K17448_M1	1.56372			0.078246
	Ttn_K17739_M1	1.02806			0.692203
	Ttn_K17881_M1	1.11856			0.469695
	Ttn_K18045_M1	0.921297			0.369489
	Ttn_K18740_M1	1.38721			0.994551
	Ttn_K205_M1	0.947443			0.804912
	Ttn_K20526_M1	1.22069			0.03859
	Ttn_K2119_M1	1.13218			0.38366
	Ttn_K21216_M1	2.29063			0.223983
	Ttn_K21315_M1	1.09171			0.33337
	Ttn_K21614_M1	4.11719			0.074716
	Ttn_K21904_M1	1.25602			0.030763
	Ttn_K22101_M1	1.10945			0.409567
	Ttn_K2215_M1	0.960831			0.730519
	Ttn_K22229_M1	1.24894			0.629078
	Ttn_K22300_M1	0.958806			0.812097
	Ttn_K23184_M1	0.880276			0.186714
	Ttn_K2336_M1	0.774272			0.513956
	Ttn_K23383_M1	0.88223			0.220568
	Ttn_K2396_M1	1.23615			0.239788
	Ttn_K24069_M1	0.989731			0.958343
	Ttn_K24266_M1	1.09874			0.364622
	Ttn_K24564_M1	1.32818			0.186877
	Ttn_K2492_M1	1.01312			0.937391
	Ttn_K25547_M1	1.17506			0.208163
	Ttn_K25943_M1	1.05092			0.666377
	Ttn_K26630_M1	1.52657			0.066402
	Ttn_K26729_M1	1.35908			0.066092
	Ttn_K27130_M1	0.796989			0.142747
	Ttn_K28398_M1	1.11177			0.208043
	Ttn_K28794_M1	1.01514			0.849477
	Ttn_K28865_M1	0.866561			0.354586
	Ttn_K29682_M1	1.14216			0.234818
	Ttn_K29783_M1	1.20833			0.067561
	Ttn_K29880_M1	2.02434			0.065629
	Ttn_K30099_M1	0.913403			0.37681
	Ttn_K30247_M1	1.10087			0.386184
	Ttn_K30276_M1	1.18344			0.160417
	Ttn_K30428_M1	3.20088			0.065067
	Ttn_K30569_M1	1.35678			0.004995
	Ttn_K30668_M1	1.17398			0.111745
	Ttn_K30935_M1	0.68258			0.010301
	Ttn_K31008_M1	0.999943			0.949971
	Ttn_K31067_M1	1.63487			0.066114
	Ttn_K31197_M1	0.903465			0.595625
	Ttn_K31272_M1	0.886544			0.379299
	Ttn_K31336_M1	0.838097			0.342511
	Ttn_K32010_M1	0.837501			0.167366
	Ttn_K32101_M1	0.833716			0.207214
	Ttn_K32104_M1	1.05472			0.609329
	Ttn_K32463_M1	1.09441			0.724059
	Ttn_K32551_M1	2.48812			0.066116
	Ttn_K32619_M1	1.10944			0.579459
	Ttn_K32689_M1	1.09692			0.59962
	Ttn_K3280_M1	1.34092			0.035086
	Ttn_K32949_M1	1.03829			0.641883
	Ttn_K33177_M1	1.2136			0.099218
	Ttn_K33731_M1	1.28793			0.119147
	Ttyh3_K508_M1	0.892843			0.456564
	Tuba1b_K336_M1	1.29135			0.177818
	Tuba1b_K370_M1	1.16024			0.097124
	Tuba1b_K60_M1	0.49692			0.483557
	Tuba1b_K96_M1	1.36823			0.133892
	Tuba4a_K112_M1	1.42109			0.135659
	Tuba4a_K336_M1	1.31709			0.094864
	Tubb4b_K324_M1	1.42845			0.214325
	Txndc17_K98_M1	1.35014			0.095842
	Txnip_K116_M1	0.545254			0.058809
	Txnip_K213_M1	0.72681			0.162457
	Txnip_K26_M1	0.752881			0.100496
	Txnip_K64_M1	0.484029			0.092627
	Txnl1_K181_M1	1.2022			0.376246
	Uba1_K185_M1	1.1224			0.912755
	Uba1_K296_M1	1.12696			0.483733
	Uba1_K593_M1	1.25958			0.236042
	Uba1_K627_M1	1.85167			0.091427
	Uba1_K635_M1	1.24516			0.406408
	Uba1_K671_M1	0.949136			0.661928
	Uba1_K746_M1	1.03265			0.808903
	Uba1_K806_M1	2.00989			0.197775
	Uba3_K147_M1	1.19318			0.07771
	Uba3_K307_M1	0.860816			0.157707
	Uba3_K361_M1	0.964682			0.648022
	Uba7_K808_M1	0.732629			0.066575
	Ube2g1_K101_M1	1.37185			0.199688
	Ube2l3_K64_M1	0.904307			0.64288
	Ube2l3_K73_M1	0.531362			0.099092
	Ube2l3_K82_M1	1.00417			0.992342
	Ube2n_K74_M1	1.3673			0.2554
	Ube2n_K82_M1	0.890105			0.401073
	Ube2n_K92_M1	1.03223			0.856455
	Ube2n_K94_M1	1.37916			0.365587
	Ube2v1_K68_M1	0.792394			0.174847
	Ube2z_K168_M1	0.989828			0.917755
	Ube3a_K318_M1	1.07969			0.823558
	Ube3a_K325_M1	0.916969			0.52436
	Ube3a_K368_M1	1.0725			0.661554
	Ube3a_K430_M1	2.23857			0.052231
	Ube3a_K719_M1	4.14866			0.069813
	Ube3a_K723_M1	1.75791			0.065525
	Ube3a_K75_M1	1.10382			0.544589
	Ubfd1_K364_M1	0.854793			0.307561
	Ubxn1_K105_M1	0.932363			0.422348
	Uchl1_K4_M1	0.997437			0.981927
	Ugp2_K198_M1	1.2797			0.120563
	Uqcrc2_K23_M1	1.342			0.070852
	Uqcrc2_K250_M1	1.07292			0.604971
	Uqcrc2_K92_M1	0.883912			0.692327
	Uqcrfs1_K163_M1	0.970669			0.719533
	Usp13_K638_M1	1.12356			0.530058
	Usp24_K1761_M1	1.06456			0.718564
	Usp25_K201_M1	0.673297			0.32558
	Usp25_K250_M1	0.848981			0.110516
	Usp5_K184_M1	0.729904			0.035331
	Usp5_K360_M1	0.955175			0.687102
	Usp5_K423_M1	0.847696			0.134056
	Usp5_K574_M1	1.43866			0.001019
	Usp5_K743_M1	1.00269			0.884826
	Usp5_K793_M1	0.782514			0.046176
	Usp9x_K1435_M1	2.92184			0.081269
	Vamp3_K39_M1	0.949294			0.569501
	Vamp3_K46_M1	1.03431			0.744036
	Vamp3_K70_M1	1.19057			0.061711
	Vamp5_K33_M1	0.706609			0.011744
	Vamp5_K53_M1	0.994771			0.996563
	Vamp7_K172_M1	0.997899			0.998102
	Vamp8_K47_M1	0.645756			0.303408
	Vamp8_K59_M1	0.954346			0.972764
	Vars1_K432_M1	0.828116			0.498887
	Vars1_K951_M1	0.682086			0.052952
	Vat1_K268_M1	1.45995			0.134047
	Vcl_K1002_M1	0.886513			0.44975
	Vcl_K444_M1	1.61207			0.06193
	Vcl_K476_M1	0.856497			0.236127
	Vcl_K655_M1	0.737498			0.146005
	Vcl_K699_M1	1.31949			0.089051
	Vcl_K815_M1	0.994514			0.886301
	Vcp_K109_M1	0.958884			0.69585
	Vcp_K18_M1	0.802973			0.033825
	Vcp_K211_M1	1.05919			0.66532
	Vcp_K217_M1	0.970421			0.84863
	Vcp_K231_M1	0.803549			0.098563
	Vcp_K236_M1	0.720735			0.013381
	Vcp_K386_M1	0.917302			0.636974
	Vcp_K505_M1	0.95681			0.570763
	Vcp_K524_M1	0.938493			0.581224
	Vcp_K529_M1	1.31141			0.03459
	Vcp_K614_M1	1.05713			0.461667
	Vcp_K651_M1	0.841931			0.430704
	Vcp_K658_M1	0.985752			0.848502
	Vcp_K668_M1	0.686993			0.179215
	Vcp_K696_M1	0.681497			0.15344
	Vcp_K8_M1	0.974361			0.825105
	Vdac1_K122_M1	1.01882			0.821749
	Vdac1_K279_M1	1.24191			0.468482
	Vdac1_K33_M1	1.06905			0.488685
	Vdac2_K121_M1	1.00431			0.896323
	Vdac2_K24_M1	1.12918			0.740257
	Vdac2_K278_M1	1.11353			0.427802
	Vdac2_K32_M1	0.978897			0.969345
	Vdac2_K40_M1	1.24823			0.028511
	Vdac2_K46_M1	0.798675			0.05509
	Vdac2_K73_M1	0.876199			0.180325
	Vdac2_K75_M1	0.973834			0.932827
	Vdac3_K109_M1	1.13218			0.209652
	Vdac3_K12_M1	0.937046			0.515642
	Vdac3_K15_M1	0.973175			0.860253
	Vdac3_K163_M1	1.09853			0.640289
	Vdac3_K20_M1	1.09326			0.313721
	Vdac3_K28_M1	1.44391			0.017704
	Vdac3_K63_M1	0.871775			0.454298
	Vim_K104_M1	1.03589			0.688248
	Vim_K120_M1	1.01417			0.918949
	Vim_K129_M1	1.88051			0.066963
	Vim_K139_M1	1.15353			0.124668
	Vim_K168_M1	0.764222			0.01747
	Vim_K188_M1	0.86335			0.292742
	Vim_K294_M1	1.0256			0.58296
	Vim_K439_M1	0.73547			0.010373
	Vim_K445_M1	0.708242			0.009725
	Vti1b_K13_M1	1.15119			0.228478
	Xdh_K781_M1	0.966919			0.833524
	Xdh_K893_M1	0.880916			0.422499
	Xdh_K905_M1	0.851299			0.269968
	Ywhab_K11_M1	0.881083			0.280852
	Ywhab_K122_M1	0.876482			0.16472
	Ywhab_K13_M1	0.965007			0.642083
	Ywhab_K51_M1	1.15954			0.098857
	Ywhae_K50_M1	1.21355			0.051046
	Ywhag_K10_M1	0.991396			0.90229
	Ywhaq_K9_M1	1.03086			0.81264
	Ywhaz_K138_M1	0.953452			0.820161
	Ywhaz_K9_M1	0.922513			0.468527
	Zfyve16_K1245_M1	1.33975			0.036779
	Znf330_K78_M1	0.684217			0.581557
	Zzef1_K2464_M1	1.34816			0.055653

## Sheet: Fig 2E
	PTM_collapse_key	HU_1	HU_2	HU_3	HU_4	HU_5	SHAM_1	SHAM_2	SHAM_3	SHAM_4	SHAM_5
	Abca7_K1799_M1	11.3926	11.7753	11.1067	11.644	11.6291	10.696	11.2462	9.88221	8.40089	11
	Abcc1_K497_M1	10.7794	11.5788	11.5858	10.6234	11.0511	11.7845	11.987	12.0181	12.0703	12.0681
	Acta2_K193_M1	14.4531	15.88	15.8046	16.6824	16.4463	14.1152	15.1637	15.3768	14.4369	15.2147
	Actn2_K113_M1	11.8378	12.0382	12.3159	11.8849	12.3666	8.25975	11.898	10.6628	11.6856	9.63375
	Actn2_K338_M1	19.8316	20.1465	19.9192	20.209	20.3596	19.1585	19.6955	19.3227	19.7806	19.2059
	Actn2_K38_M1	15.5578	15.5644	15.5645	15.8945	15.0954	16.0947	15.833	16.1866	16.2662	16.4338
	Actn2_K42_M1	8.26166	9.39587	9.14221	8.07061	8.31386	10.0002	9.45179	9.237	10.7778	9.58017
	Actn4_K422_M1	11.0516	11.606	11.3673	11.1685	11.3858	11.7548	11.8582	12.1977	12.242	11.5397
	Agtrap_K153_M1	13.6136	10.2382	10.406	13.0752	12.8212	10.2744	10.7733	10.6048	10.3398	9.73456
	Aldoa_K153_M1	15.3538	14.0139	13.9824	14.6957	15.2391	12.2857	14.434	11.9139	14.4552	9.62324
	Ankrd1_K13_M1	9.57707	10.2694	11.326	10.3839	10.8658	12.1592	12.2823	12.7065	12.1459	12.0175
	Aqp7_K287_M1	11.8798	10.9574	10.6597	11.9792	12.0214	8.04123	11.0543	8.69112	9.8936	7.4834
	Asb2_K211_M1	12.5109	12.9448	13.3304	12.9017	12.6555	13.3616	13.6077	13.4757	13.7365	13.6592
	Atp1a1_K9_M1	10.5959	10.3908	11.718	10.9066	11.0044	11.6419	12.4229	11.4717	11.569	11.7829
	Atp1b1_K21_M1	12.8134	13.1039	13.1136	12.9042	13.0237	13.5169	13.5758	13.6066	13.4803	13.8418
	Atp2a2_K128_M1	13.579	14.6453	14.6481	14.2911	14.4745	15.0309	15.1213	15.0435	15.1244	14.6321
	Atp2a2_K757_M1	10.8615	10.5566	10.8772	11.3369	11.6379	10.7974	10.3684	10.4498	10.2932	10.3382
	Atp2a2_K996_M1	9.70517	10.8469	9.87626	10.4131	8.99742	10.7273	11.0746	11.3895	11.0669	10.8081
	Atp5f1a_K434_M1	11.2168	10.6167	9.82509	9.89247	11.6956	11.508	12.0343	11.3481	11.2721	11.9037
	Bag3_K455_M1	11.5645	12.0606	12.4011	12.5067	11.9328	12.6384	12.9496	12.3092	13.497	12.4629
	Cavin4_K52_M1	13.798	13.3304	13.7101	14.1413	13.5998	15.1354	14.4672	14.7239	15.3724	15.0172
	Cavin4_K74_M1	9.50383	8.64657	7.71061	10.9082	7.57151	10.7019	9.53115	9.47529	11.4006	11.7535
	Cd93_K612_M1	8.71344	10.3638	9.97204	8.37346	9.4334	10.0671	10.5174	11.3253	10.5289	9.56805
	Chchd3_K63_M1	8.43703	9.46119	9.50831	9.41699	0.136052	12.0133	10.7897	9.75909	10.4857	15.7265
	Cltc_K453_M1	11.9898	12.0083	12.4516	12.3393	12.476	10.9708	10.8018	11.2349	11.8801	10.118
	Cryab_K166_M1	13.5124	13.862	13.2822	13.5888	13.653	13.6605	14.4757	14.7069	14.4435	13.6916
	Dag1_K792_M1	13.923	13.5222	13.0889	13.8316	13.5298	12.4553	13.0489	12.3142	13.1445	11.268
	Dag1_K792_M2	13.78	13.6543	13.438	13.9804	13.6251	13.1605	12.9189	12.7137	13.1366	12.7801
	Dag1_K806_M1	14.5923	14.2926	13.5336	14.2721	14.2846	13.2496	13.8306	12.2411	14.0863	12.4274
	Dag1_K806_M2	13.78	13.6543	13.438	13.9804	13.6251	13.1605	12.9189	12.7137	13.1366	12.7801
	Des_K296_M1	10.9932	11.3942	11.7173	10.289	11.27	11.4454	12.0623	12.4286	12.0913	11.2055
	Des_K298_M1	11.8048	12.2501	12.4043	11.4502	12.0034	12.6798	12.3868	12.8574	12.9234	12.3896
	Des_K308_M1	10.94	10.963	11.1091	10.9198	11.184	12.0294	12.1058	12.1014	11.8038	11.2603
	Des_K317_M1	11.9132	11.4596	12.0249	11.6341	11.819	12.8247	12.9281	13.1548	12.503	12.3146
	Des_K43_M1	10.9985	10.9309	11.53	11.4757	11.2667	12.0338	11.894	12.6484	12.1852	11.7188
	Des_K448_M1	13.1115	12.325	13.3479	12.9664	13.3332	13.667	13.7567	13.786	13.5522	13.6626
	Dync1h1_K3579_M1	10.8051	10.2511	10.4593	10.6575	11.0889	9.17931	10.1013	9.90177	10.3093	9.86997
	Ech1_K76_M1	14.505	15.4146	14.4272	15.3401	14.9044	15.7023	15.7063	15.9195	15.8773	16.0469
	Ecpas_K308_M1	10.7114	10.569	11.6545	10.4196	11.1165	9.83382	9.51763	9.90327	9.76194	10.2238
	Efnb1_K288_M1	12.73	12.5127	12.403	12.6096	12.6473	11.9327	12.0711	12.3363	12.0399	11.218
	Ehd4_K508_M1	12.0696	11.1268	11.1038	11.4352	11.4999	9.65401	10.9778	8.73515	10.8814	9.55451
	Epn2_K107_M1	11.5204	9.3161	9.92146	11.3523	10.7321	9.40708	10.3329	9.04732	9.73938	8.37601
	Eps15l1_K490_M1	11.82	11.6037	11.8483	11.5449	11.568	10.9703	11.5904	11.2735	10.1387	10.219
	Fabp3_K113_M1	14.2304	12.8486	13.0003	13.3192	14.2307	12.8936	13.1654	12.1139	13.1085	12.2895
	Fabp4_K22_M1	16.9126	16.629	16.3691	17.2917	16.8053	16.1589	16.5085	15.4368	16.6628	15.548
	Fhl2_K106_M1	12.0979	11.7825	12.2753	12.2115	11.8585	12.871	12.9302	12.2482	13.1732	11.8807
	Fhl2_K220_M1	12.3583	12.4874	12.7147	11.8576	12.6577	12.9663	13.8307	13.4372	13.6657	13.6462
	Fhl2_K253_M1	12.3343	12.6793	13.0029	12.5745	12.8026	13.1463	13.9094	13.2035	14.0737	14.1889
	Flad1_K273_M1	11.147	10.716	10.9247	9.75508	10.7993	11.4493	10.7411	11.1907	11.5271	12.0712
	Fundc2_K23_M1	12.7951	12.3388	12.5389	12.5062	12.2609	13.3049	12.8488	12.875	12.6857	13.5694
	Fundc2_K30_M1	9.46525	8.97145	9.20845	7.63083	8.98774	9.9056	9.94084	10.8385	10.1175	8.82754
	Gfod1_K308_M1	10.5153	11.5136	11.2848	11.4977	11.4811	12.132	12.0768	12.0083	11.9459	11.6053
	Gja5_K130_M1	13.4877	12.8602	12.418	12.4124	12.2727	11.1182	11.6023	11.8465	11.9027	10.6414
	Gypc_K64_M1	10.7018	11.2898	11.3639	11.8946	11.4082	10.2178	10.7729	10.8048	10.6463	10.5853
	H1-2_K17_M1	14.3205	14.5631	13.7957	14.1699	14.4126	14.2083	14.5849	14.6284	15.2024	15.5885
	H2ac21_K119_M1	18.1395	18.2784	17.7697	18.6523	18.8886	17.4616	17.5856	16.5585	17.6726	15.3483
	Hadha_K728_M1	11.0798	10.6086	10.375	10.7341	9.94479	9.70402	9.96958	9.5695	10.0352	10.1523
	Hsp90ab1_K531_M1	12.2241	11.3966	11.5117	11.2954	11.9408	10.798	11.1659	11.4384	10.8593	11.2467
	Hspa8_K3_M1	13.2185	12.4661	12.0462	12.6798	12.9194	11.3446	12.3679	10.3138	12.1892	9.07808
	Hspb1_K127_M1	11.4029	11.5087	12.0024	11.2568	11.5252	11.876	12.2315	12.2497	12.2694	12.0737
	Htt_K1242_M1	9.93728	7.91733	7.77814	9.53842	10.109	6.79957	5.70558	2.57822	6.4188	0.768735
	Impdh1_K208_M1	15.3442	14.6616	14.5248	14.6982	14.8422	14.2151	14.342	13.6805	14.4538	12.8173
	Impdh2_K208_M1	15.41	14.9754	14.8876	15.1788	15.2	14.2795	14.5124	13.7914	14.5753	13.3897
	Inpp5a_K265_M1	11.5396	11.8476	11.3427	11.8723	11.4874	10.5383	9.9777	10.3403	9.47111	11.0124
	Itm2b_K3_M1	11.6329	11.6544	11.1418	10.9709	11.2082	11.2041	10.7689	10.8061	10.7941	9.60655
	Kdr_K796_M1	12.4671	11.5543	11.063	12.0952	12.7316	7.94803	11.3859	7.72926	11.2593	9.04965
	Ldb3_K232_M1	10.2587	10.0801	9.30802	10.3384	10.1805	9.56832	8.93677	8.80294	9.57996	8.8019
	Lmnb1_K313_M1	9.80646	9.45546	9.81943	9.20464	9.72774	7.69586	9.84535	8.96693	8.97053	8.1565
	Mb_K134_M1	14.0082	12.9373	12.7896	14.136	13.7125	12.4105	13.2736	11.8458	13.588	11.5162
	Mb_K57_M1	11.5186	11.9799	11.1666	11.7002	11.2566	11.9812	12.3006	12.6687	12.2925	12.3456
	Msn_K165_M1	11.9573	12.0818	11.0304	11.675	10.8964	12.2866	11.7194	12.3375	12.3217	12.5222
	Mtus2_K1030_M2	12.7281	13.0109	12.3721	12.4299	12.5615	10.6024	10.3622	8.91109	10.5917	10.7078
	Mtus2_K1032_M1	11.4261	11.9373	10.5476	9.37387	11.4797	10.1067	5.87676	9.43683	8.84516	9.29951
	Mtus2_K1032_M2	12.7281	13.0109	12.3721	12.4299	12.5615	10.6024	10.3622	8.91109	10.5917	10.7078
	Mxra8_K383_M1	13.5144	13.0297	13.1999	13.6089	13.3329	12.6918	13.0085	12.8812	12.5428	12.4305
	Mxra8_K410_M1	11.2364	10.252	10.8133	11.5384	11.3291	10.7526	10.336	10.6702	9.51564	10.1291
	Mybpc3_K1146_M1	7.62856	9.43302	10.1465	7.96265	9.34825	10.9411	10.7184	9.65597	10.6135	10.5371
	Mybpc3_K1151_M1	16.9311	17.6582	17.5245	17.6367	17.3065	18.1684	17.7145	17.8952	18.2003	18.1477
	Mybpc3_K1167_M1	11.9258	11.9686	12.1294	11.7068	12.1832	12.7025	12.554	12.7895	12.0862	12.8436
	Mybpc3_K578_M1	12.6933	13.8199	13.7703	13.3974	13.3688	14.0855	14.0875	14.3175	14.393	13.6704
	Myh6_K1044_M1	9.30428	9.71885	8.78883	9.15023	9.84939	10.0008	10.13	10.2385	10.7059	10.4175
	Myh6_K106_M1	18.7016	18.312	18.2448	18.6911	18.4573	17.7276	18.1235	17.459	17.9808	16.6343
	Myh6_K1227_M1	13.5177	12.808	12.178	13.6086	14.4481	11.9681	12.8583	9.72859	12.871	11.096
	Myh6_K1418_M1	6.27761	12.3303	9.23466	11.4135	13.3322	13.5116	12.8569	12.5404	13.5735	12.9063
	Myh6_K1505_M1	16.2176	15.283	15.2602	15.781	15.9354	15.0851	15.1358	14.6467	15.3131	14.4402
	Myh6_K1523_M1	17.2367	16.7754	16.6711	17.4304	17.4601	15.8893	16.2888	15.2768	16.6184	14.5996
	Myh6_K1653_M1	18.1106	17.6924	17.6916	18.1653	18.3863	17.0103	17.3989	16.7564	17.352	17.2767
	Myh6_K435_M1	12.9979	12.846	12.2874	13.3846	12.7114	12.4178	12.5773	11.9575	12.6841	11.4447
	Myh6_K616_M1	10.4151	10.1571	9.84005	9.47728	11.4588	8.28756	9.93007	8.56967	8.87991	7.9161
	Myh6_K855_M1	14.075	14.8515	14.8967	14.6858	14.4075	15.4073	15.2082	15.2503	15.5644	14.7992
	Myh6_K886_M1	10.6978	8.37536	9.84715	8.92709	10.3064	9.35706	7.85189	8.41696	7.90307	9.08653
	Myh6_K912_M1	14.4424	14.8932	14.8807	14.8461	13.9528	15.6608	14.9998	15.6173	15.5837	15.3283
	Myo18a_K1980_M1	12.7771	11.6501	12.4208	12.1107	11.8415	12.7759	13.1678	12.7985	13.3997	12.9544
	Myom1_K1212_M1	13.4299	11.0818	12.0502	13.0649	12.8848	11.6436	11.5618	10.743	10.6098	11.3482
	Myom1_K180_M1	12.6126	11.7492	11.8509	12.7041	12.2961	11.967	11.7806	11.0263	12.0498	11.0274
	Myom1_K569_M1	11.1169	12.3087	12.4573	11.9658	11.6398	12.8592	12.4119	13.1415	12.998	13.0684
	Myom2_K1096_M1	13.91	14.1008	13.7363	14.0173	14.4128	12.6467	13.9404	12.2797	13.9487	11.0746
	Myoz2_K176_M1	10.4906	10.8081	10.946	10.9408	10.7134	10.8349	11.2576	11.6647	12.4296	11.8084
	Myoz2_K197_M1	12.3987	12.8026	12.0859	11.7977	12.1015	13.285	12.8359	13.0589	13.2773	12.8046
	Nup93_K59_M1	10.4658	11.1182	11.2424	10.949	11.2467	10.2085	10.1689	9.87434	9.74205	10.0011
	Obscn_K550_M1	15.1829	13.6926	12.0125	14.5123	15.6478	10.9607	13.9067	9.39598	14.2283	8.84395
	Pacsin3_K392_M1	10.4638	8.8655	9.73813	9.72339	9.9222	8.18302	9.13411	7.76833	10.1499	7.24951
	Pfkp_K691_M1	11.3621	10.7479	10.395	10.7794	11.7602	10.7424	9.42349	8.92067	8.47609	9.82998
	Pgam2_K106_M1	6.74908	8.87239	10.0488	8.9494	9.84801	11.0196	11.9033	11.9218	9.53146	11.0016
	Pgk1_K146_M1	9.26456	11.2872	11.1272	10.6503	11.1504	11.6851	11.5376	11.5466	12.3403	12.2916
	Pgk1_K30_M1	12.1907	12.5567	12.7718	12.4157	12.2474	12.7574	12.5539	12.9862	13.2124	13.6402
	Picalm_K318_M1	11.1086	10.0899	9.60307	9.48007	10.0337	7.97928	10.1399	9.35039	7.65785	8.40671
	Plcb4_K1022_M1	13.1241	12.7974	13.013	13.3451	11.9849	12.5844	12.3878	12.1466	11.7266	11.4004
	Rac1_K116_M1	12.5215	13.3039	12.9397	12.9548	13.0471	11.398	12.656	10.5896	12.3272	10.1069
	Rac1_K183_M1	13.105	13.8855	13.7773	13.411	13.5345	13.8641	14.2395	14.5854	14.2114	14.3176
	Rdx_K209_M1	12.0096	10.7511	10.8711	11.7134	11.8666	9.38191	10.4039	8.90311	10.8035	9.31263
	Rnf13_K233_M1	12.385	11.9131	12.674	12.7632	13.0228	11.7881	12.0507	11.5774	12.0214	11.1435
	Rpl9-ps6_K21_M1	13.5312	11.7787	12.0241	13.5053	14.3685	10.3609	12.0337	7.75939	12.6355	6.89926
	Rps27a_K27_M2	11.3053	10.0736	9.58208	10.6626	11.7275	10.0143	9.0215	10.0704	9.54152	9.20087
	Ryr2_K3340_M1	5.50429	5.24742	0.268692	3.37824	0.136052	10.7275	11.1871	11.5444	11.0246	7.95766
	S100a10_K47_M1	13.3925	12.4351	12.6259	12.2804	13.1522	11.7156	11.9397	11.8976	10.4599	10.9163
	Sdcbp_K11_M1	14.4878	14.4213	14.0393	14.2627	14.0777	13.7836	13.2847	13.6743	13.0289	14.1679
	Sdcbp_K186_M1	15.1891	15.0806	15.0624	15.368	15.5836	14.2269	14.4478	14.1589	14.1738	13.8853
	Serinc1_K343_M1	10.8974	11.2279	11.2031	10.709	11.1622	10.3274	10.5547	10.6028	10.794	8.49715
	Sh2d3c_K590_M1	11.4776	10.2957	11.6137	9.61765	10.9626	11.808	12.1202	12.0271	11.4461	11.4655
	Slc25a4_K272_M1	11.659	11.2209	10.4522	11.6285	11.6387	10.8074	11.0449	8.36112	10.8727	9.4599
	Slc2a4_K495_M1	14.1431	13.4974	13.5198	13.9371	14.0417	13.0834	13.3436	13.037	13.26	13.425
	Slc40a1_K240_M1	13.4423	13.6796	14.3889	13.1562	13.7747	14.7563	14.5686	14.8142	14.2152	14.3426
	Slc8a1_K606_M1	12.5964	13.3852	13.223	13.1948	13.3791	12.1443	12.7426	12.4763	12.8816	12.4981
	Snta1_K353_M1	12.883	12.4782	12.5579	13.0105	12.6142	11.4503	12.2729	11.4153	12.1977	11.363
	Sptbn1_K90_M1	13.296	14.0826	13.9374	14.1025	14.0699	13.0879	13.516	13.539	13.5043	12.9163
	Steap4_K3_M1	12.7256	12.3135	12.4739	12.4356	13.2083	11.1938	12.1937	12.1323	11.6369	12.4705
	Synpo_K391_M1	12.9589	11.4282	10.8565	11.2483	11.4394	9.97792	10.7398	9.80676	8.96438	8.72708
	Tcap_K103_M1	10.2908	11.1249	10.4289	10.9654	10.5906	11.5668	11.2879	11.9742	12.2383	10.8654
	Tie1_K990_M1	10.9823	10.6717	10.6087	9.71653	10.3658	9.96423	8.08733	7.4492	9.65022	8.84754
	Tmem127_K25_M1	10.6233	10.846	11.312	11.5277	10.0311	12.4638	12.3787	11.7019	12.3022	12.5839
	Tmem255b_K363_M1	13.2624	13.3535	13.5662	13.5179	13.2161	12.7722	12.1069	12.6783	12.3805	12.9973
	Tnni3_K132_M1	15.9931	15.5301	15.1032	16.223	16.3614	15.4281	14.9266	14.3555	15.3635	14.309
	Tnni3_K37_M1	9.65332	12.0932	10.6588	11.7839	11.3358	11.7547	11.4231	12.324	12.5653	13.1792
	Tnnt2_K230_M1	13.252	13.9742	13.8317	14.0949	13.7264	14.5979	14.5294	14.2839	15.2437	14.0148
	Tnnt2_K76_M1	14.3275	14.779	14.7319	14.8868	14.7432	15.2735	15.2143	15.261	15.4333	15.5109
	Tpm1_K128_M1	14.4828	15.507	15.8549	14.9403	14.8825	16.2395	16.4965	16.4184	16.3939	16.4279
	Tpm3_K214_M1	14.8835	16.042	16.2405	16.0081	15.5879	16.7074	16.374	16.4442	17.1018	16.5243
	Trim47_K234_M1	11.9859	13.0655	13.3095	12.8866	13.015	12.239	11.6954	12.624	12.2216	12.0431
	Trim47_K261_M1	14.6082	15.1627	15.3586	14.8939	15.2577	14.6488	13.9404	14.4255	13.9643	14.672
	Trim54_K168_M1	13.2065	12.3452	12.1861	12.9841	12.8425	13.7236	12.9177	12.8753	13.5581	14.1241
	Ttn_K15315_M1	17.1714	16.741	15.998	16.6936	16.9406	14.8233	15.6189	14.2599	16.0533	14.2551
	Ttn_K15349_M1	12.2621	12.3138	12.3036	11.9706	12.3743	11.806	10.6678	11.4496	11.906	10.4567
	Ttn_K18444_M1	13.8819	13.1346	13.2781	13.6088	13.6075	13.269	12.8308	12.1917	13.2477	12.5126
	Ttn_K19272_M1	15.2509	14.6764	14.4967	14.6781	14.87	14.0756	13.981	13.9429	14.2262	14.3268
	Ttn_K26599_M1	13.0487	13.4623	14.0599	13.3958	13.5676	14.379	13.9202	14.1201	14.7144	14.3899
	Ttn_K27654_M1	10.0576	10.7311	10.6721	9.92163	10.655	11.8633	10.9857	11.1839	12.0796	11.9905
	Ttn_K27711_M1	15.4999	14.9017	14.8134	15.1119	15.3477	14.2587	14.7274	13.989	14.878	14.285
	Ttn_K28969_M1	10.3639	9.91459	10.3273	8.87281	8.96352	8.48525	8.20843	8.76471	9.39303	8.96909
	Ttn_K29836_M1	10.4964	10.39	9.92149	8.88144	9.92761	10.6543	10.7499	10.9061	10.7567	10.5269
	Ttn_K33422_M1	8.47115	9.15047	8.30289	8.86249	9.00869	10.7385	9.36262	9.19461	10.632	9.97246
	Ttn_K8698_M1	15.1643	15.0217	14.6863	14.5924	14.6696	14.3532	13.7638	14.0989	14.0973	14.4871
	Tubb4b_K252_M1	13.6087	14.3335	15.0188	14.5613	14.1035	13.7302	14.3054	13.7651	12.342	13.004
	Tubb4b_K58_M1	13.028	13.5977	14.4153	13.826	13.4105	12.5489	13.6208	13.3214	12.3725	12.3382
	Ube2g1_K73_M1	10.7065	11.445	11.1868	11.1019	10.8275	9.79184	10.7315	10.2991	8.73116	11.1077
	Ube3a_K547_M1	14.2382	14.5242	14.1104	14.3891	15.4104	13.7865	13.5926	13.8343	13.6244	14.3366
	Ube3a_K706_M1	18.6776	18.7366	18.0967	18.671	19.1286	17.5534	17.8142	17.9961	17.7391	18.1146
	Unc45b_K333_M1	10.773	10.8453	11.3058	10.366	10.6931	9.18305	10.3538	9.97138	10.4466	7.85231
	Usp14_K214_M1	11.9594	11.8261	12.1625	11.4224	11.9377	11.1077	11.0248	10.6679	11.1829	11.2717
	Usp25_K631_M1	11.5334	10.6896	11.2872	11.0068	11.3388	11.9099	11.6702	11.9978	11.5343	12.4904
	Vcl_K219_M1	10.768	10.5627	11.2626	11.1464	10.6076	11.2966	11.642	11.6005	11.8833	11.5548
	Vcl_K996_M1	11.7639	11.9114	11.6595	11.6573	12.3711	10.339	10.9885	9.50276	11.4672	9.11229
	Vdac1_K287_M1	19.0948	19.0468	19.1981	19.4264	19.9948	18.3302	18.8091	18.0628	18.8609	17.7528
	Vdac2_K286_M1	13.724	12.4653	12.3048	13.9317	15.7167	11.8668	12.6396	8.95463	13.1559	7.62554
	Vdac2_K65_M1	11.4361	11.9158	10.6271	12.0337	11.9233	9.23325	11.502	9.47258	11.3683	9.75864
	Vdac3_K274_M1	17.305	17.1944	17.0748	17.815	18.4081	15.5125	16.8598	15.4243	16.8855	14.7941
	Vim_K223_M1	10.2462	8.81355	9.92193	9.19441	9.4382	9.94779	10.7627	10.2447	11.106	10.49
	Vldlr_K828_M1	11.3223	11.0771	9.21044	10.8323	9.37401	9.78521	9.41897	9.46185	7.49655	7.84916
	Vti1b_K190_M1	9.52872	9.47121	10.3365	9.55348	10.19	10.4639	10.584	10.7468	10.5849	9.72419

## Sheet: Fig 2F
	GO BP of upregulated Proteins (HU vs Sham)	Term	Count	GG	PValue	Genes
		muscle contraction	7	9.33333	8.30511e-08	Q9JI91, Q02566, P48787, Q14BI5, P62737, A2ASS6, Q62234
		sarcomere organization	5	6.66667	1.64343e-05	Q9JI91, Q9JKS4, Q02566, Q14BI5, A2ASS6
		endocytosis	7	9.33333	8.60614e-05	P63001, P98156, Q8CHU3, Q60902, Q99JB8, Q7M6Y3, Q9EQP2
		glycolytic process through fructose-6-phosphate	3	4	0.000177398	P05064, Q9WUA3
		brown fat cell differentiation	4	5.33333	0.000450666	P04247, P14142, P04117, P11404
		fructose 1,6-bisphosphate metabolic process	3	4	0.000770071	P05064, Q9WUA3
		response to hypoxia	6	8	0.000825512	P04247, P35918, Q9WVK0, P05064, P70414
	GO BP of downregulated Proteins (HU vs Sham)	Term	Count	GG	PValue	Genes
		cardiac muscle contraction	10	20.8333	1.83845e-15	O70468, Q02566, P58771, P14094, P48787, P50752, A2ASS6, O70548, E9Q401
		sarcomere organization	9	18.75	5.84684e-14	Q9JI91, O70468, Q02566, P58771, Q9JJW5, P50752, A2ASS6, O70548
		regulation of cardiac muscle contraction by calcium ion signaling	4	8.33333	3.7274e-07	O55143, P14094, P48787, E9Q401
		muscle filament sliding	4	8.33333	5.95442e-07	Q02566, P58771, P50752
		regulation of ATPase activity	3	6.25	0.000137975	Q02566, P58771
		positive regulation of protein secretion	4	8.33333	0.000369281	Q9JMH9, A2ASS6, Q9CR42, Q62234
		ruffle organization	3	6.25	0.000743185	P63001, P58771
		response to hypoxia	5	10.4167	0.00126771	P04247, P23927, P57780, P14094, E9Q401

## Sheet: Fig 2G
		SHAM_1	SHAM_2	SHAM_3	SHAM_4	SHAM_5	HU_1	HU_2	HU_3	HU_4	HU_5
	Ehd4_K508	0.969222	1.10213	0.876972	1.09245	0.959232	1.21174	1.11709	1.11478	1.14804	1.15455
	Epn2_K107	1.00283	1.10153	0.964477	1.03825	0.892913	1.22812	0.993131	1.05766	1.2102	1.14408
	Eps15l1_K490	1.01217	1.06939	1.04015	0.935443	0.942852	1.09057	1.07061	1.09318	1.06519	1.06732
	Pacsin3_K392	0.963053	1.07499	0.914247	1.19453	0.853189	1.23148	1.04337	1.14607	1.14434	1.16773
	Picalm_K318	0.91644	1.16459	1.07391	0.879523	0.965531	1.27586	1.15885	1.10294	1.08881	1.15239
	Vldlr_K828	1.11166	1.07005	1.07492	0.851654	0.891712	1.28628	1.25843	1.04636	1.23062	1.06494

## Sheet: Fig 2H
		SHAM_1	SHAM_2	SHAM_3	SHAM_4	SHAM_5	HU_1	HU_2	HU_3	HU_4	HU_5
	Atp1b1_K21_M1	0.993575	0.997908	1.00017	0.990887	1.01746	0.941865	0.963221	0.963931	0.948537	0.957324
	Tnnt2_K230_M1	1.0044	0.999688	0.982795	1.04883	0.964281	0.911794	0.961485	0.951681	0.969793	0.944436
	Tnnt2_K76_M1	0.995755	0.991893	0.994943	1.00617	1.01124	0.934079	0.963518	0.960443	0.970546	0.961181
	Tpm1_K128_M1	0.9905	1.00618	1.00141	0.999921	1.00199	0.883352	0.945824	0.967041	0.911258	0.907733

## Sheet: Fig 3D
	GO BP of mRNA regulated Proteins	Term	Count	%	PValue	Genes
		GO:0002455~humoral immune response mediated by circulating immunoglobulin	4	2.5974	7.68081e-05	P01867, F6TQW2, P01872, A0A0A6YXW6
		GO:0006910~phagocytosis, recognition	8	5.19481	0.000645198	P01837, P01867, A0A075B5V8, P97797, F6TQW2, P06330, P01872, A0A0A6YXW6
		GO:0006911~phagocytosis, engulfment	8	5.19481	0.00112369	P01837, P01867, A0A075B5V8, P97797, F6TQW2, P06330, P01872, A0A0A6YXW6
		GO:0006457~protein folding	6	3.8961	0.00165036	P14211, Q61699, Q8CIV8, Q9ERU9, Q9QZH3, Q61696
		GO:0070922~small RNA loading onto RISC	3	1.94805	0.00223274	O70133, Q8CJG1, Q8CJF9
		GO:0051292~nuclear pore complex assembly	3	1.94805	0.00223274	Q8VCB1, Q6PFD9, Q99P72
		GO:0010501~RNA secondary structure unwinding	3	1.94805	0.00223274	O70133, Q8CJG1, Q8CJF9
		GO:0050871~positive regulation of B cell activation	7	4.54545	0.00307052	P01837, P01867, A0A075B5V8, F6TQW2, P06330, P01872, A0A0A6YXW6
		GO:0016064~immunoglobulin mediated immune response	6	3.8961	0.00547854	P01867, A0A075B5V8, F6TQW2, P01872, P04441, A0A0A6YXW6
		GO:0006958~complement activation, classical pathway	7	4.54545	0.00561483	P01837, P01867, A0A075B5V8, F6TQW2, P06330, P01872, A0A0A6YXW6
		GO:0050853~B cell receptor signaling pathway	7	4.54545	0.00611071	P01837, P01867, A0A075B5V8, F6TQW2, P06330, P01872, A0A0A6YXW6
		GO:0006629~lipid metabolic process	13	8.44156	0.00683331	Q61469, Q9JJE7, Q4KWH5, Q9D7V9, Q9DBL9, Q61586, Q8BHF7, Q80XN0, Q9QWR8, Q6P549, O54754, Q6T3U4, Q91VT4

## Sheet: Fig 3E
		FC	UP	DOWN
	Igkv2-109	64.4131	6.4e-05
	Ig kappa chain V-III region PC 2880/PC 1229	54.7161	0.000506
	Ngp	14.9971	0.000356
	Ighg2c	8.47952	0.002048
	Orm2	4.69954	0.021024
	HVM51	4.51346	0.019047
	Ighg2b	4.51344	0.003723
	Igkc	4.33917	0.002134
	Fga	4.30813	0.007061
	Naaa	4.01909	0.013746
	Slit2	3.84804	0.002172
	Jmjd7	3.11672	0.048875
	Igkv12-46	3.08261	0.016977
	Pkia	2.83543	1.07e-05
	Igkv5-39	2.77539	0.007717
	Spcs3	2.71126	0.009393
	Cherp	2.6446	0.000242
	Tiprl	2.62384	2.94e-07
	Dnaaf5	2.46887	0.0359
	Calr	2.39455	5.19e-08
	Ighm	2.39359	0.022517
	Igha	2.36629	0.000556
	Rps5	2.26657	1.02e-07
	Npc1l1	2.2538	0.017538
	Top3b	2.22242	0.034567
	Epb42	2.20823	0.023817
	Rad21	2.18546	0.00462
	Kcmf1	2.18359	0.03141
	S100a11	2.06707	1.62e-07
	Atp9a	2.05395	0.011704
	Ago3	2.02347	0.007495
	Ak2	2.02193	1.33e-06
	Mmgt1	2.00581	0.024608
	Tbce	1.98746	0.035167
	Atad1	1.98453	2.06e-06
	Pa2g4	1.98078	0.003989
	Ranbp2	1.91925	0.021797
	Rtn4	1.91416	1.3e-06
	Slc25a15	1.90374	5.5e-06
	Ly6a	1.90124	1.14e-05
	Cradd	1.88758	0.037912
	Ppp1cb	1.8698	2.47e-05
	Atpaf2	1.84933	2.87e-06
	Rpl37a	1.83819	0.000364
	Lgalsl	1.82162	0.017927
	Nup98	1.79303	0.010213
	Ndufb8	1.76489	3.5e-05
	Cox6a2	1.74385	5.36e-06
	Cbr4	1.72826	0.000161
	Mzt2	1.72404	0.007604
	Bdh1	1.7116	0.000416
	Tsnax	1.69755	0.005186
	Lsm2	1.69381	0.023356
	Cox5b	1.67869	3.82e-05
	Dmtn	1.6654	0.043388
	Cog3	1.65413	0.028388
	Ptbp1	1.64826	4.05e-06
	Apoo	1.64304	2.49e-05
	Mrm1	1.64208	0.038053
	Ptpn12	1.64028	0.043718
	Tcp11l2	1.62102	0.001725
	Myadml2	1.61419	0.008644
	Mndal	1.61377	0.042437
	Jpt1	1.5923	0.000196
	Hnrnph1	1.59113	3.05e-05
	Timm10b	1.58022	0.019845
	Ciapin1	1.56806	0.000227
	Hm13	1.56022	0.023332
	Abcb7	1.54923	5.81e-05
	Stim1	1.53693	0.028646
	Krt2	1.53268	0.046766
	Trim25	1.53266	0.022686
	Naga	1.52619	0.003373
	Prepl	1.5234	0.020884
	Ggt5	1.51896	0.023469
	Ppie	1.51188	0.028349
	Dhx9	1.50593	5.59e-05
	Tubb2a	1.50353	0.000124
	Anxa6	1.96134	2.37e-06
	Ap2a2	1.62251	2.37e-06
	Ehd4	1.96489	2.22e-07
	Fth1	3.26965	3.66e-07
	Gnb1	1.83705	7.49e-06
	Hnrnpab	1.56595	2.13e-05
	Lmnb1	2.88138	3.15e-05
	Macroh2a1	1.75273	3.02e-05
	Ppp2ca	1.5279	6.56e-06
	Slc38a3	2.1725	0.003668
	Uba3	1.5359	1.95e-05
	Ywhae	1.66183	7.2e-05
	Plod3	0.666196		0.021531
	Inppl1	0.663997		0.000369
	Synm	0.663367		0.024272
	Usp10	0.662698		0.001718
	Pgs1	0.662093		0.00813
	Lyrm9	0.660623		0.010234
	Rrm2b	0.656379		0.024341
	Plch1	0.653864		0.002912
	Sec24a	0.649579		0.010771
	Protein C19orf12 homolog	0.649443		2.43e-05
	Sirpa	0.648913		0.016397
	Magt1	0.648882		0.007856
	Zc2hc1a	0.648362		0.007063
	Nif3l1	0.646191		0.007073
	Alb	0.636974		0.007486
	Klc4	0.63682		0.011304
	Aifm2	0.633311		0.003576
	Mast2	0.630865		0.028635
	Ddx19b	0.618748		0.021978
	Fam3c	0.612504		0.047231
	Ttr	0.607126		0.005166
	Ago1	0.60411		0.034056
	Slc25a32	0.603606		0.009372
	Acta1	0.596964		2.06e-06
	Eif1ad15	0.59674		0.006608
	Rsl1d1	0.593565		0.047336
	Ociad2	0.58749		0.042244
	Gar1	0.586198		0.003653
	Atp5if1	0.585205		0.034548
	Myl1	0.580534		0.003201
	Hsph1	0.580132		0.002854
	Hspa1a	0.577664		0.011544
	Ca3	0.564413		0.00271
	Zyg11b	0.562189		0.035693
	Gpam	0.56053		0.000891
	Fads3	0.550846		0.016157
	Cd74	0.548103		0.040667
	Abhd5	0.547219		0.02402
	Supt4h1a	0.541222		0.028328
	Aox1	0.537035		0.007671
	Rbp4	0.535704		0.010705
	Mto1	0.534122		0.005001
	Rbm26	0.531268		0.018307
	Tap1	0.508844		0.010456
	Ighv1-47	0.503103		0.038988
	Serpina1e	0.487525		0.004701
	Tmem167a	0.487123		0.006494
	Sestd1	0.477156		0.037414
	Naa35	0.461261		0.016712
	Coq10b	0.452928		0.006882
	Atp1a3	0.428238		0.007819
	F12	0.427774		0.002181
	Plpp1	0.422676		0.030208
	Rangrf	0.421848		0.008161
	Pdk4	0.420171		0.000112
	Zc3h4	0.397681		0.049627
	Pde6d	0.389793		0.005889
	Cpd	0.374119		0.007249
	Mup18	0.372239		0.004695
	Arih2	0.363255		0.006374
	Pcnp	0.355048		0.005347
	Ndc1	0.338829		0.014253
	Pycr3	0.601186		0.008066
	Tomm40l	0.666556		0.028666

[truncated: 6 more sheets: Fig 3F, Fig 4A, Fig 4B, Fig 4E, Fig 4F, S1 Fig]
